# Supplementary material for: Evolution of the batoidea pectoral fin skeleton: convergence, modularity, and integration driving disparity trends
Source: Evol Ecol. 2025 Feb 17;39(1):111–34. doi: 10.1007/s10682-025-10330-x (PMC7617449; doi:10.1007/s10682-025-10330-x)
Supplement: Supplementary file 2 — Supplementary file2 (XLSX 42 KB) [file 10682_2025_10330_MOESM2_ESM.xlsx]

## Sheet: BatSel_Class_280524
ID_Spec	Collection	Catalogue Number	AccName	TreeName2	Order	Family	Genus	SO	EF	SpeLab	DepthMin	DepthMax	DepthAve	IUCN	DepthCat3	Mov	Source Depth Info
'Aetobatus narinari CAS-ICH 68154.jpg'	CAS-ICH	68154	Aetobatus_narinari	Aetobatus_narinari	Myliobatiformes	Myliobatidae	Aetobatus	Bat	Extant	Aetob_nar	1	80	40.5	EN	Shelf	Oscil	Fishbase
'Aetobatus narinari USNMRAD 205414.jpg'	USNM	205414	Aetobatus_narinari	Aetobatus_narinari	Myliobatiformes	Myliobatidae	Aetobatus	Bat	Extant	Aetob_nar	1	80	40.5	EN	Shelf	Oscil	Fishbase
'Aetomylaeus asperrimus NCat01.jpg'	CAS-SU(ICH)	11895	Aetomylaeus_asperrimus	Pteromylaeus_asperrimus	Myliobatiformes	Myliobatidae	Aetomylaeus	Bat	Extant	Aetom_asp	1	50	25.5	DD	Shelf	Oscil	Fishbase
'Aetomylaeus maculatus USNMRAD 222702.jpg'	USNM	222702	Aetomylaeus_maculatus	Aetomylaeus_maculatus	Myliobatiformes	Myliobatidae	Aetomylaeus	Bat	Extant	Aetom_mac	1	18	9.5	EN	Reef	Oscil	Fishbase
'Aetomylaeus milvus USNMRAD 110911-001.jpg'	USNM RAD	110911	Aetomylaeus_milvus	Aetomylaeus_milvus	Myliobatiformes	Myliobatidae	Aetomylaeus	Bat	Extant	Aetom_mil	1	50	25.5	EN	Shelf	Oscil	aquamaps
'Aetomylaeus nichofii CAS-ICH 36048.jpg'	CAS-ICH	36048	Aetomylaeus_nichofii	Aetomylaeus_nichofii	Myliobatiformes	Myliobatidae	Aetomylaeus	Bat	Extant	Aetom_nic	1	100	50.5	VU	Shelf	Oscil	Fishbase
'Aetomylaeus wafickii CAS-ICH 246088.jpg'	CAS-ICH	246088	Aetomylaeus_wafickii	Aetomylaeus_wafickii	Myliobatiformes	Myliobatidae	Aetomylaeus	Bat	Extant	Aetom_waf	1	17	9	DD	Shelf	Oscil	Jobado et al, 2022 https://doi.org/10.1007/s12526-021-01234-4
'Amblyraja georgiana USNMRAD 110895-004.jpg'	USNM RAD	110895	Amblyraja_georgiana	Amblyraja_georgiana	Rajiformes	Rajidae	Amblyraja	Bat	Extant	Ambly_geo	20	350	185	DD	Deep	Undul	Fishbase
'Amblyraja georgiana USNMRAD 110895-005.jpg'	USNM RAD	110895	Amblyraja_georgiana	Amblyraja_georgiana	Rajiformes	Rajidae	Amblyraja	Bat	Extant	Ambly_geo	20	350	185	DD	Deep	Undul	Fishbase
'Amblyraja radiata MCZIch-98243.jpg'	MCZ Ichthyology	98243	Amblyraja_radiata	Amblyraja_radiata	Rajiformes	Rajidae	Amblyraja	Bat	Extant	Ambly_rad	5	1540	772.5	VU	Deep	Undul	Fishbase
'Amblyraja radiata MCZIchS-870.jpg'	MCZ Ichthyology	S-870	Amblyraja_radiata	Amblyraja_radiata	Rajiformes	Rajidae	Amblyraja	Bat	Extant	Ambly_rad	5	1540	772.5	VU	Deep	Undul	Fishbase
'Amblyraja radiata USNMRAD 386063.jpg'	USNM	386063	Amblyraja_radiata	Amblyraja_radiata	Rajiformes	Rajidae	Amblyraja	Bat	Extant	Ambly_rad	5	1540	772.5	VU	Deep	Undul	Fishbase
'Anacanthobatis (Springeria) folirostris MCZIch 37160.jpg'	MCZ Ichthyology	37160	Springeria_folirostris	Springeria_folirostris	Rajiformes	Anacanthobatidae	Springeria	Bat	Extant	Sprin_fol	425	472	448.5	LC	Deep	Undul	Fishbase
'Anacanthobatis borneensis BMNH 19651291.jpg'	NHMUK ZOO	1965.1.29.1	Sinobatis_borneensis	Sinobatis_borneensis	Rajiformes	Anacanthobatidae	Sinobatis	Bat	Extant	Sinob_bor	800	1100	950	LC	Deep	Undul	Fishbase
'Anacanthobatis longirostris USNMRAD109878-001.jpg'	USNM RAD	109878	Springeria_longirostris	Springeria_longirostis	Rajiformes	Anacanthobatidae	Springeria	Bat	Extant	Sprin_lon	530	1052	791	LC	Deep	Undul	Fishbase
'Anoxypristis cuspidata USNMRAD 110884-001.jpg'	USNM RAD	110884	Anoxypristis_cuspidata	Anoxypristis_cuspidata	Rhinopristiformes	Pristidae	Anoxypristis	Bat	Extant	Anoxy_cus	0	40	20	EN	Shelf	AxUnd	Fishbase
'Atlantoraja castelnaui MNHN A-8007.jpg'	MNHN-IC-A	8007	Atlantoraja_castelnaui	Atlantoraja_castelnaui	Rajiformes	Arhynchobatidae	Atlantoraja	Bat	Extant	Atlan_cas	10	100	55	CR	Shelf	Undul	Fishbase
'Atlantoraja castelnaui USNMRAD 370549.jpg'	USNM	370549	Atlantoraja_castelnaui	Atlantoraja_castelnaui	Rajiformes	Arhynchobatidae	Atlantoraja	Bat	Extant	Atlan_cas	10	100	55	CR	Shelf	Undul	Fishbase
'Atlantoraja platana USNMRAD 370553.jpg'	USNM	370553	Atlantoraja_platana	Atlantoraja_platana	Rajiformes	Arhynchobatidae	Atlantoraja	Bat	Extant	Atlan_pla	19	181	100	EN	Shelf	Undul	Fishbase
'Bathyraja abyssicola CAS-ICH 38289.jpg'	CAS-ICH	38289	Bathyraja_abyssicola	Bathyraja_abyssicola	Rajiformes	Arhynchobatidae	Bathyraja	Bat	Extant	Bathy_aby	362	2910	1636	DD	Deep	Undul	Fishbase
'Bathyraja aleutica CAS-ICH 232271-A.jpg'	CAS-ICH	232271	Bathyraja_aleutica	Bathyraja_aleutica	Rajiformes	Arhynchobatidae	Bathyraja	Bat	Extant	Bathy_ale	15	1602	808.5	LC	Deep	Undul	Fishbase
'Bathyraja aleutica CAS-ICH 232271-B.jpg'	CAS-ICH	232271	Bathyraja_aleutica	Bathyraja_aleutica	Rajiformes	Arhynchobatidae	Bathyraja	Bat	Extant	Bathy_ale	15	1602	808.5	LC	Deep	Undul	Fishbase
'Bathyraja interrupta USNMRAD 109882-001.jpg'	USNM RAD	109882	Bathyraja_interrupta	Bathyraja_kincaidii	Rajiformes	Arhynchobatidae	Bathyraja	Bat	Extant	Bathy_int	23	1500	761.5	LC	Deep	Undul	Fishbase
'Bathyraja interrupta USNMRAD 109890-001.jpg'	USNM RAD	109890	Bathyraja_interrupta	Bathyraja_kincaidii	Rajiformes	Arhynchobatidae	Bathyraja	Bat	Extant	Bathy_int	23	1500	761.5	LC	Deep	Undul	Fishbase
'Bathyraja interrupta USNMRAD 109894-002.jpg'	USNM RAD	109894	Bathyraja_interrupta	Bathyraja_kincaidii	Rajiformes	Arhynchobatidae	Bathyraja	Bat	Extant	Bathy_int	23	1500	761.5	LC	Deep	Undul	Fishbase
'Bathyraja kincaidii USNMRAD 187626.jpg'	USNM	187626	Bathyraja_kincaidii	Bathyraja_kincaidii	Rajiformes	Arhynchobatidae	Bathyraja	Bat	Extant	Bathy_kin	119	1372	745.5	LC	Deep	Undul	Fishbase
'Bathyraja maccaini USNMRAD 110898-001.jpg'	USNM RAD	110898	Bathyraja_maccaini	Bathyraja_maccaini	Rajiformes	Arhynchobatidae	Bathyraja	Bat	Extant	Bathy_mac	91	500	295.5	LC	Deep	Undul	Fishbase
'Benthobatis marcida USNMRAD 110899-001_01.jpg'	USNM RAD	110899	Benthobatis_marcida	Benthobatis_marcida	Torpediniformes	Narcinidae	Benthobatis	Bat	Extant	Benth_mar	200	923	561.5	LC	Deep	AxUnd	Fishbase
'Benthobatis marcida USNMRAD 110899-001_02.jpg'	USNM RAD	110899	Benthobatis_marcida	Benthobatis_marcida	Torpediniformes	Narcinidae	Benthobatis	Bat	Extant	Benth_mar	200	923	561.5	LC	Deep	AxUnd	Fishbase
'Breviraja aleutica CAS-ICH 232257.jpg'	CAS-ICH	232257	Bathyraja_aleutica	Bathyraja_aleutica	Rajiformes	Arhynchobatidae	Bathyraja	Bat	Extant	Bathy_ale	15	1602	808.5	LC	Deep	Undul	Fishbase
'Breviraja claramaculata USNMRAD 109898-003.jpg'	USNM RAD	109898	Breviraja_claramaculata	Breviraja_claramaculata	Rajiformes	Rajidae	Breviraja	Bat	Extant	Brevi_cla	293	896	594.5	LC	Deep	Undul	Fishbase
'Breviraja colesi MCZIch 36374.jpg'	MCZ Ichthyology	36374	Breviraja_colesi	Breviraja_colesi	Rajiformes	Rajidae	Breviraja	Bat	Extant	Brevi_col	366	522	444	LC	Deep	Undul	Fishbase
'Breviraja ishiyama USNMRAD 109922-001.jpg'	USNM RAD	109922	Fenestraja_ishiyamai	Fenestraja_ishiyamai	Rajiformes	Rajidae	Fenestraja	Bat	Extant	Fenes_ish	400	1000	700	LC	Deep	Undul	Fishbase
'Breviraja sinusmexicanus USNMRAD 109900-001.jpg'	USNM RAD	109900	Fenestraja_sinusmexicanus	Fenestraja_sinusmexicanus	Rajiformes	Rajidae	Fenestraja	Bat	Extant	Fenes_sin	56	1096	576	LC	Deep	Undul	Fishbase
'Breviraja sinusmexicanus USNMRAD 109901-001_a.jpg'	USNM RAD	109901	Fenestraja_sinusmexicanus	Fenestraja_sinusmexicanus	Rajiformes	Rajidae	Fenestraja	Bat	Extant	Fenes_sin	56	1096	576	LC	Deep	Undul	Fishbase
'Breviraja sinusmexicanus USNMRAD 109901-001_b.jpg'	USNM RAD	109901	Fenestraja_sinusmexicanus	Fenestraja_sinusmexicanus	Rajiformes	Rajidae	Fenestraja	Bat	Extant	Fenes_sin	56	1096	576	LC	Deep	Undul	Fishbase
'Breviraja sinusmexicanus USNMRAD 109902-001.jpg'	USNM RAD	109902	Fenestraja_sinusmexicanus	Fenestraja_sinusmexicanus	Rajiformes	Rajidae	Fenestraja	Bat	Extant	Fenes_sin	56	1096	576	LC	Deep	Undul	Fishbase
'Breviraja spinosa MCZIch 36373.jpg'	MCZ Ichthyology	36373	Breviraja_spinosa	Breviraja_spinosa	Rajiformes	Rajidae	Breviraja	Bat	Extant	Brevi_spi	323	675	499	LC	Deep	Undul	Fishbase
'Breviraja spinosa USNMRAD 109906-001.jpg'	USNM RAD	109906	Breviraja_spinosa	Breviraja_spinosa	Rajiformes	Rajidae	Breviraja	Bat	Extant	Brevi_spi	323	675	499	LC	Deep	Undul	Fishbase
'Cruriraja cadenati USNMRAD 109908-003.jpg'	USNM RAD	109908	Cruriraja_cadenati	Cruriraja_cadenati	Rajiformes	Gurgesiellidae	Cruriraja	Bat	Extant	Cruri_cad	457	896	676.5	LC	Deep	Undul	Fishbase
'Cruriraja poeyi USNMRAD 109909-001.jpg'	USNM RAD	109909	Cruriraja_poeyi	Cruriraja_poeyi	Rajiformes	Gurgesiellidae	Cruriraja	Bat	Extant	Cruri_poe	385	870	627.5	LC	Deep	Undul	Fishbase
'Cruriraja rugosa USNMRAD 222279.jpg'	USNM	222279	Cruriraja_rugosa	Cruriraja_rugosa	Rajiformes	Gurgesiellidae	Cruriraja	Bat	Extant	Cruri_rug	366	1007	686.5	LC	Deep	Undul	Fishbase
'Dactylobatus armatus USNMRAD 62914.jpg'	USNM	62914	Dactylobatus_armatus	Dactylobatus_armatus	Rajiformes	Rajidae	Dactylobatus	Bat	Extant	Dacty_arm	300	900	600	LC	Deep	Undul	Fishbase
'Dactylobatus armatus USNMRAD 62915.jpg'	USNM	62915	Dactylobatus_armatus	Dactylobatus_armatus	Rajiformes	Rajidae	Dactylobatus	Bat	Extant	Dacty_arm	300	900	600	LC	Deep	Undul	Fishbase
'Dactylobatus clarkii MCZIch 51069.jpg'	MCZ Ichthyology	51069	Dactylobatus_clarkii	Dactylobatus_clarkii	Rajiformes	Rajidae	Dactylobatus	Bat	Extant	Dacty_cla	475	1000	737.5	LC	Deep	Undul	Fishbase
'Dasyatis americana (Hypanus rudis) USNMRAD 109934-001.jpg'	USNM RAD	109934	Hypanus_rudis	Dasyatis_rudis	Myliobatiformes	Dasyatidae	Hypanus	Bat	Extant	Hypan_rud	0	240	120	CR	Shelf	Undul
'Dasyatis americana (Hypanus rudis) USNMRAD 109935-002.jpg'	USNM RAD	109935	Hypanus_rudis	Dasyatis_rudis	Myliobatiformes	Dasyatidae	Hypanus	Bat	Extant	Hypan_rud	0	240	120	CR	Shelf	Undul
'Dasyatis americana USNMRAD 109936-001.jpg'	USNM RAD	109936	Hypanus_americanus	Dasyatis_americana	Myliobatiformes	Dasyatidae	Hypanus	Bat	Extant	Hypan_ama	0	53	26.5	NT	Reef	Undul	Fishbase
'Dasyatis americana USNMRAD 109938-001.jpg'	USNM RAD	109938	Hypanus_americanus	Dasyatis_americana	Myliobatiformes	Dasyatidae	Hypanus	Bat	Extant	Hypan_ama	0	53	26.5	NT	Reef	Undul	Fishbase
'Dasyatis bennettii BMNH 195381013.jpg'	NHMUK ZOO	1953.8.10.13	Hemitrygon_bennettii	Dasyatis_bennetti	Myliobatiformes	Dasyatidae	Hemitrygon	Bat	Extant	Hemit_ben	1	40	20.5	NE	Shelf	Undul	Fishbase
'Dasyatis centroura MNHN 1989-1795.jpg'	MNHN-IC	1989-1795	Bathytoshia_centroura	Dasyatis_centroura	Myliobatiformes	Dasyatidae	Bathytoshia	Bat	Extant	Btosh_cen	3	270	136.5	VU	Shelf	Undul	Fishbase
'Dasyatis margarita NCat02.jpg'	CAS-SU(ICH)	68915	Fontitrygon_margarita	Dasyatis_margarita	Myliobatiformes	Dasyatidae	Fontitrygon	Bat	Extant	Fonti_mar	1	60	30.5	VU	Shelf	Undul	Fishbase
'Dasyatis margarita USNMRAD 109939-002.jpg'	USNM RAD	109939	Fontitrygon_margarita	Dasyatis_margarita	Myliobatiformes	Dasyatidae	Fontitrygon	Bat	Extant	Fonti_mar	1	60	30.5	VU	Shelf	Undul	Fishbase
'Dasyatis margarita USNMRAD 109939-003.jpg'	USNM RAD	109939	Fontitrygon_margarita	Dasyatis_margarita	Myliobatiformes	Dasyatidae	Fontitrygon	Bat	Extant	Fonti_mar	1	60	30.5	VU	Shelf	Undul	Fishbase
'Dasyatis margarita USNMRAD 222567.jpg'	USNM	222567	Fontitrygon_margarita	Dasyatis_margarita	Myliobatiformes	Dasyatidae	Fontitrygon	Bat	Extant	Fonti_mar	1	60	30.5	VU	Shelf	Undul	Fishbase
'Dasyatis margaritella USNMRAD 109940-002-A.jpg'	USNM RAD	109940	Fontitrygon_margaritella	Dasyatis_margaritella	Myliobatiformes	Dasyatidae	Fontitrygon	Bat	Extant	Fonti_mla	0	60	30	NT	Shelf	Undul	Fishbase
'Dasyatis margaritella USNMRAD 109940-002-B.jpg'	USNM RAD	109940	Fontitrygon_margaritella	Dasyatis_margaritella	Myliobatiformes	Dasyatidae	Fontitrygon	Bat	Extant	Fonti_mla	0	60	30	NT	Shelf	Undul	Fishbase
'Dasyatis sabina CAS-ICH 50885.jpg'	CAS-ICH	50885	Hypanus_sabinus	Dasyatis_sabina	Myliobatiformes	Dasyatidae	Fontitrygon	Bat	Extant	Hypan_sab	2	25	13.5	LC	Shelf	Undul	Fishbase
'Dasyatis schmardae BMNH 190443012.jpg'	NHMUK ZOO	1904.4.30.12	Styracura_schmardae	Himantura_schmardae	Myliobatiformes	Potamotrygonidae	Styracura	Bat	Extant	Styra_sch	1	30	15.5	EN	Shelf	Undul	aquamaps
'Dasyatis zugei MCZIchS 237.jpg'	MCZ Ichthyology	S-237	Telatrygon_zugei	Dasyatis_zugei	Myliobatiformes	Dasyatidae	Telatrygon	Bat	Extant	Telat_zug	0	100	50	VU	Shelf	Undul	aquamaps
'Diplobatis pictus BMNH 19505154.jpg'	NHMUK ZOO	1950.5.15.4	Diplobatis_picta	Diplobatis_pictus	Torpediniformes	Narcinidae	Diplobatis	Bat	Extant	Diplo_pic	0	91	45.5	VU	Shelf	AxUnd	Fishbase
'Diplobatis pictus BMNH 1953364.jpg'	NHMUK ZOO	1953.3.6.3-4	Diplobatis_picta	Diplobatis_pictus	Torpediniformes	Narcinidae	Diplobatis	Bat	Extant	Diplo_pic	0	91	45.5	VU	Shelf	AxUnd	Fishbase
'Dipturus lamilai Ant CAS-ICH 242403.jpg'	CAS-ICH	242403	Dipturus_lamillai	Dipturus_lamillai	Rajiformes	Rajidae	Dipturus	Bat	Extant	Diptu_lam	162	515	338.5	LC	Deep	Undul	Fishbase
'Dipturus olseni USNMRAD 110896-002.jpg'	USNM RAD	110896	Dipturus_olseni	Dipturus_olseni	Rajiformes	Rajidae	Dipturus	Bat	Extant	Diptu_ols	55	385	220	LC	Deep	Undul	Fishbase
'Disceus thayeri MCZIchS 297.jpg'	MCZ Ichthyology	S-297	Paratrygon_aiereba	Paratrygon_aiereba	Myliobatiformes	Potamotrygonidae	Paratrygon	Bat	Extant	Parat_aie	NA	NA	NA	DD	FreshW	Undul	Fishbase
'Disceus thayeri MCZIchS 606.jpg'	MCZ Ichthyology	S-606	Paratrygon_aiereba	Paratrygon_aiereba	Myliobatiformes	Potamotrygonidae	Paratrygon	Bat	Extant	Parat_aie	NA	NA	NA	DD	FreshW	Undul	Fishbase
'Fenestraja cubensis USNMRAD 380018.jpg'	USNM	380018	Fenestraja_cubensis	Fenestraja_cubensis	Rajiformes	Gurgesiellidae	Fenestraja	Bat	Extant	Fenes_cub	440	869	654.5	LC	Deep	Undul	Fishbase
'Fenestraja plutonia USNMRAD 222165.jpg'	USNM	222165	Fenestraja_plutonia	Fenestraja_plutonia	Rajiformes	Gurgesiellidae	Fenestraja	Bat	Extant	Fenes_plu	290	750	520	LC	Deep	Undul	Fishbase
'Fenestraja sinusmexicanus USNMRAD 222191.jpg'	USNM	222191	Fenestraja sinusmexicanus	Fenestraja_sinusmexicanus	Rajiformes	Gurgesiellidae	Fenestraja	Bat	Extant	Fenes_sin	56	1784	920	LC	Deep	Undul	https://biogeodb.stri.si.edu/caribbean/en/thefishes/species/2730
'Glaucostegus thouin USNMRAD 110887-001.jpg'	USNM RAD	110887	Glaucostegus thouin	Glaucostegus_thouin	Rhinopristiformes	Glaucostegidae	Glaucostegus	Bat	Extant	Glauc_tho	0	60	30	CR	Shelf	AxUnd	Fishbase
'Glaucostegus typus USNMRAD 174080.jpg'	USNM	174080	Glaucostegus typus	Glaucostegus_typus	Rhinopristiformes	Glaucostegidae	Glaucostegus	Bat	Extant	Glauc_typ	0	100	50	CR	Shelf	AxUnd	Fishbase
'Gurgesiella atlantica USNMRAD 222258.jpg'	USNM	222258	Gurgesiella atlantica	Gurgesiella_atlantica	Rajiformes	Gurgesiellidae	Gurgesiella	Bat	Extant	Gurge_atl	374	480	427	LC	Deep	Undul	Fishbase
'Gurgesiella furvescens USNMRAD 362091.jpg'	USNM	362091	Gurgesiella furvescens	Gurgesiella_furvescens	Rajiformes	Gurgesiellidae	Gurgesiella	Bat	Extant	Gurge_fur	350	450	400	LC	Deep	Undul	Fishbase
'Gymnura altavela BMNH 19237307-8.jpg'	NHMUK ZOO	1923.7.30.7-8	Gymnura altavela	Gymnura_altavela	Myliobatiformes	Gymnuridae	Gymnura	Bat	Extant	Gymnu_alt	5	100	52.5	EN	Shelf	Oscil	Fishbase
'Gymnura altavela BMNH 19397123.jpg'	NHMUK ZOO	1939.7.12.3	Gymnura altavela	Gymnura_altavela	Myliobatiformes	Gymnuridae	Gymnura	Bat	Extant	Gymnu_alt	5	100	52.5	EN	Shelf	Oscil	Fishbase
'Gymnura australis AM I 14052.jpg'	AM Ichthyology	I.14052	Gymnura australis	Gymnura_australis	Myliobatiformes	Gymnuridae	Gymnura	Bat	Extant	Gymnu_aus	5	250	127.5	LC	Shelf	Oscil	Fishbase
'Gymnura crebipunctata CAS-ICH 26014.jpg'	CAS-ICH	26014	Gymnura crebripunctata	Gymnura_crebripunctata	Myliobatiformes	Gymnuridae	Gymnura	Bat	Extant	Gymnu_cre	1	30	15.5	NT	Shelf	Oscil	https://biogeodb.stri.si.edu/sftep/en/thefishes/species/253
'Gymnura crebipunctata CAS-ICH 26029.jpg'	CAS-ICH	26029	Gymnura crebripunctata	Gymnura_crebripunctata	Myliobatiformes	Gymnuridae	Gymnura	Bat	Extant	Gymnu_cre	1	30	15.5	NT	Shelf	Oscil	https://biogeodb.stri.si.edu/sftep/en/thefishes/species/253
'Gymnura crebripunctata NCat03.jpg'	CAS-SU(ICH)	11587	Gymnura crebripunctata	Gymnura_crebripunctata	Myliobatiformes	Gymnuridae	Gymnura	Bat	Extant	Gymnu_cre	1	30	15.5	NT	Shelf	Oscil	https://biogeodb.stri.si.edu/sftep/en/thefishes/species/253
'Gymnura japonica CAS-ICH 235213.jpg'	CAS-ICH	235213	Gymnura japonica	Gymnura_japonica	Myliobatiformes	Gymnuridae	Gymnura	Bat	Extant	Gymnu_jap	0	27	13.5	VU	Shelf	Oscil	aquamaps
'Gymnura japonica CAS-ICH 42165 - A.jpg'	CAS-ICH	42165	Gymnura japonica	Gymnura_japonica	Myliobatiformes	Gymnuridae	Gymnura	Bat	Extant	Gymnu_jap	0	27	13.5	VU	Shelf	Oscil	aquamaps
'Gymnura japonica CAS-ICH 42165 - B.jpg'	CAS-ICH	42165	Gymnura japonica	Gymnura_japonica	Myliobatiformes	Gymnuridae	Gymnura	Bat	Extant	Gymnu_jap	0	27	13.5	VU	Shelf	Oscil	aquamaps
'Gymnura poecilura USNMRAD 110909.jpg'	USNM RAD	110909	Gymnura poecilura	Gymnura_poecilura	Myliobatiformes	Gymnuridae	Gymnura	Bat	Extant	Gymnu_poe	0	80	40	VU	Shelf	Oscil	Fishbase
'Gymnura tentaculata CAS-ICH 29675.jpg'	CAS-ICH	29675	Gymnura tentaculata	Gymnura_tentaculata	Myliobatiformes	Gymnuridae	Gymnura	Bat	Extant	Gymnu_ten	0	87	43.5	CR	Shelf	Oscil	https://www.iucnredlist.org/species/161516/124498408
'Gymnura zonura CAS-ICH 68140.jpg'	CAS-ICH	68140	Gymnura zonurus	Gymnura_zonura	Myliobatiformes	Gymnuridae	Gymnura	Bat	Extant	Gymnu_zon	28	37	32.5	EN	Reef	Oscil	Fishbase
'Gymnura zonura CAS-ICH 75872.jpg'	CAS-ICH	75872	Gymnura zonurus	Gymnura_zonura	Myliobatiformes	Gymnuridae	Gymnura	Bat	Extant	Gymnu_zon	28	37	32.5	EN	Reef	Oscil	Fishbase
'Heliotrygon gomesi CU 78485.jpg'	CU	78485	Heliotrygon gomesi	Heliotrygon_gomesi	Myliobatiformes	Potamotrygonidae	Heliotrygon	Bat	Extant	Helio_gom	NA	NA	NA	NE	FreshW	Undul	Fishbase
'Hexatrygon bickelli CAS-ICH 233779.jpg'	CAS-ICH	233779	Hexatrygon bickelli	Hexatrygon_bickelli	Myliobatiformes	Hexatrygonidae	Hexatrygon	Bat	Extant	Hexat_bic	350	1120	735	LC	Deep	Undul	Fishbase
'Himantura bleekeri BMNH 189261715.jpg'	NHMUK ZOO	1892.6.17.15	Pateobatis bleekeri	Himantura_uarnacoides	Myliobatiformes	Dasyatidae	Pateobatis	Bat	Extant	Pateo_ble	0	30	15	EN	Shelf	Undul	Fishbase
'Himantura nudus BMNH 18453719-20-A.jpg'	NHMUK ZOO	1845.3.7.19-20	Brevitrygon walga	Himantura_walga	Myliobatiformes	Dasyatidae	Brevitrygon	Bat	Extant	Brevi_wal	0	40	20	NT	Shelf	Undul	Fishbase
'Himantura nudus BMNH 18453719-20-B.jpg'	NHMUK ZOO	1845.3.7.19-20	Brevitrygon walga	Himantura_walga	Myliobatiformes	Dasyatidae	Brevitrygon	Bat	Extant	Brevi_wal	0	40	20	NT	Shelf	Undul	Fishbase
'Himantura signifer USNMRAD 229492.jpg'	USNM	229492	Fluvitrygon signifer	Himantura_signifer	Myliobatiformes	Dasyatidae	Fluvitrygon	Bat	Extant	Fluvi_sig	NA	NA	NA	EN	FreshW	Undul	Fishbase
'Himantura uarnak USNMRAD 110908-001.jpg'	USNM RAD	110908	Himantura uarnak	Himantura_uarnak	Myliobatiformes	Dasyatidae	Himantura	Bat	Extant	Himan_uar	20	50	35	EN	Reef	Undul	Fishbase
'Hypnos monopterygius MCZIchS 985.jpg'	MCZ Ichthyology	S-985	Hypnos monopterygius	Hypnos_monopterygius	Torpediniformes	Hypnidae	Hypnos	Bat	Extant	Hypno_mon	0	240	120	LC	Reef	AxUnd	Fishbase
'Indobatis ori W640.jpg'	ZMH	25926	Indobatis ori	Indobatis_ori	Rajiformes	Anacanthobatidae	Indobatis	Bat	Extant	Indob_ori	1000	1725	1362.5	LC	Deep	Undul	Fishbase
'Leucoraja erinacea USNMRAD 386062.jpg'	USNM	386062	Leucoraja erinaceus	Leucoraja_erinacea	Rajiformes	Rajidae	Leucoraja	Bat	Extant	Leuco_eri	10	914	462	LC	Deep	Undul	Fishbase
'Leucoraja ocellata USNMRAD 386061.jpg'	USNM	386061	Leucoraja ocellata	Leucoraja_ocellata	Rajiformes	Rajidae	Leucoraja	Bat	Extant	Leuco_oce	4	723	363.5	EN	Deep	Undul	Fishbase
'Leucoraja ocellata USNMRAD 410544.jpg'	USNM	410544	Leucoraja ocellata	Leucoraja_ocellata	Rajiformes	Rajidae	Leucoraja	Bat	Extant	Leuco_oce	4	723	363.5	EN	Deep	Undul	Fishbase
'Malacoraja nigerrima USNMRAD 267046.jpg'	USNM	267046	Rajella nigerrima	Rajella_nigerrima	Rajiformes	Rajidae	Rajella	Bat	Extant	Rajel_nig	590	1000	795	LC	Deep	Undul	Fishbase
'Malacoraja senta MCZIch 34226.jpg'	MCZ Ichthyology	34226	Malacoraja senta	Malacoraja_senta	Rajiformes	Rajidae	Malacoraja	Bat	Extant	Malac_sen	25	1436	730.5	VU	Deep	Undul	Fishbase
'Malacoraja senta USNMRAD 386068.jpg'	USNM	386068	Malacoraja senta	Malacoraja_senta	Rajiformes	Rajidae	Malacoraja	Bat	Extant	Malac_sen	25	1436	730.5	VU	Deep	Undul	Fishbase
'Myliobatis asperrimus SU 11895.jpg'	CAS-SU(ICH)	11895	Aetomylaeus asperrimus	Pteromylaeus_asperrimus	Myliobatiformes	Myliobatidae	Aetomylaeus	Bat	Extant	Aetom_asp	1	50	25.5	DD	Shelf	Oscil	Fishbase
'Myliobatis californica CAS-ICH 20622.jpg'	CAS-ICH	20622	Myliobatis californica	Myliobatis_californicus	Myliobatiformes	Myliobatidae	Myliobatis	Bat	Extant	Mylio_cal	0	108	54	LC	Shelf	Oscil	Fishbase
'Myliobatis californica CAS-ICH 232282.jpg'	CAS-ICH	232282	Myliobatis californica	Myliobatis_californicus	Myliobatiformes	Myliobatidae	Myliobatis	Bat	Extant	Mylio_cal	0	108	54	LC	Shelf	Oscil	Fishbase
'Myliobatis californica CAS-ICH 232286.jpg'	CAS-ICH	232286	Myliobatis californica	Myliobatis_californicus	Myliobatiformes	Myliobatidae	Myliobatis	Bat	Extant	Mylio_cal	0	108	54	LC	Shelf	Oscil	Fishbase
'Myliobatis freminvillii USNMRAD 204770.jpg'	USNM	204770	Myliobatis freminvillei	Myliobatis_freminvillei	Myliobatiformes	Myliobatidae	Myliobatis	Bat	Extant	Mylio_fre	0	100	50	VU	Shelf	Oscil	Fishbase
'Myliobatis goodei MCZ Ich S-1343.jpg'	MCZ Ichthyology	S-1343	Myliobatis goodei	Myliobatis_goodei	Myliobatiformes	Myliobatidae	Myliobatis	Bat	Extant	Mylio_goo	1	130	65.5	VU	Shelf	Oscil	Fishbase
'Myliobatis goodei USNMRAD 109947 003.jpg'	USNM RAD	109947	Myliobatis goodei	Myliobatis_goodei	Myliobatiformes	Myliobatidae	Myliobatis	Bat	Extant	Mylio_goo	1	130	65.5	VU	Shelf	Oscil	Fishbase
'Myliobatis tobijei CAS-ICH 232281.jpg'	CAS-ICH	232281	Myliobatis tobijei	Myliobatis_tobijei	Myliobatiformes	Myliobatidae	Myliobatis	Bat	Extant	Mylio_tob	0	220	110	VU	Shelf	Oscil	Fishbase
'Narcine brasiliensis corallina MCZIchS 44.jpg'	MCZ Ichthyology	S-44	Narcine bancroftii	Narcine_bancroftii	Torpediniformes	Narcinidae	Narcine	Bat	Extant	Narci_ban	0	35	17.5	LC	Shelf	AxUnd	Fishbase
'Narcine brasiliensis corallina MCZIchS 44_2.jpg'	MCZ Ichthyology	S-44	Narcine bancroftii	Narcine_bancroftii	Torpediniformes	Narcinidae	Narcine	Bat	Extant	Narci_ban	0	35	17.5	LC	Shelf	AxUnd	Fishbase
'Narcine entemedor CAS-ICH SU 11699.jpg'	CAS-ICH SU	11699	Narcine entemedor	Narcine_entemedor	Torpediniformes	Narcinidae	Narcine	Bat	Extant	Narci_ent	1	100	50.5	VU	Shelf	AxUnd	Fishbase
'Narcine leoparda USNMRAD 109930-001.jpg'	USNM RAD	109930	Narcine leoparda	Narcine_leoparda	Torpediniformes	Narcinidae	Narcine	Bat	Extant	Narci_leo	10	35	22.5	VU	Shelf	AxUnd	Fishbase
'Narcine oculifera CAS-ICH 66838.jpg'	CAS-ICH	66838	Narcine oculifera	Narcine_oculifera	Torpediniformes	Narcinidae	Narcine	Bat	Extant	Narci_ocu	10	25	17.5	DD	Shelf	AxUnd	Fishbase
'Narcine ommata CAS-ICH 5444.jpg'	CAS-ICH	5444	Diplobatis ommata	Diplobatis_ommata	Torpediniformes	Narcinidae	Diplobatis	Bat	Extant	Diplo_omm	3	94	48.5	LC	Reef	AxUnd	Fishbase
'Narcine punctata MCZIchS 752.jpg'	MCZ Ichthyology	S-752	Narcine bancroftii	Narcine_bancroftii	Torpediniformes	Narcinidae	Narcine	Bat	Extant	Narci_ban	0	35	17.5	LC	Shelf	AxUnd	Fishbase
'Narcine schmitti USNMRAD 109931 001.jpg'	USNM RAD	109931	Narcine vermiculata	Narcine_vermiculata	Torpediniformes	Narcinidae	Narcine	Bat	Extant	Narci_ver	10	60	35	LC	Shelf	AxUnd	Fishbase
'Narcine schmitti USNMRAD 109931 002.jpg'	USNM RAD	109931	Narcine vermiculata	Narcine_vermiculata	Torpediniformes	Narcinidae	Narcine	Bat	Extant	Narci_ver	10	60	35	LC	Shelf	AxUnd	Fishbase
'Narcine schmitti USNMRAD 109931 003.jpg'	USNM RAD	109931	Narcine vermiculata	Narcine_vermiculata	Torpediniformes	Narcinidae	Narcine	Bat	Extant	Narci_ver	10	60	35	LC	Shelf	AxUnd	Fishbase
'Narcine timlei USNMRAD 110900-001.jpg'	USNM RAD	110900	Narcine timlei	Narcine_timlei	Torpediniformes	Narcinidae	Narcine	Bat	Extant	Narci_tim	10	50	30	VU	Shelf	AxUnd	aquamaps
'Narcine umbrosa NCat06.jpg'	CAS-ICH (IU 00987)	18246	Narcine bancroftii	Narcine_bancroftii	Torpediniformes	Narcinidae	Narcine	Bat	Extant	Narci_ban	0	35	17.5	LC	Shelf	AxUnd	Fishbase
'Narcine umbrosa USNMRAD 109932 001.jpg'	USNM RAD	109932	Narcine bancroftii	Narcine_bancroftii	Torpediniformes	Narcinidae	Narcine	Bat	Extant	Narci_ban	0	35	17.5	LC	Shelf	AxUnd	Fishbase
'Neotrygon kuhlii CAS-ICH 42161.jpg'	CAS-ICH	42161	Neotrygon kuhlii	Neotrygon_kuhlii	Myliobatiformes	Dasyatidae	Neotrygon	Bat	Extant	Neotr_kuh	0	170	85	DD	Reef	Undul	Fishbase
'Notoraja tobitukai USNMRAD 170475.jpg'	USNM	170475	Notoraja tobitukai	Notoraja_tobitukai	Rajiformes	Arhynchobatidae	Notoraja	Bat	Extant	Notor_tob	60	1015	537.5	LC	Deep	Undul	Fishbase
'Okamejei fusca MCZIchS 1240.jpg'	MCZ Ichthyology	S-1240	Okamejei kenojei	Okamejei_kenojei	Rajiformes	Rajidae	Okamejei	Bat	Extant	Okame_ken	20	230	125	VU	Shelf	Undul	Fishbase
'Okamejei hollandi USNMRAD 148374.jpg'	USNM	148374	Okamejei hollandi	Okamejei_hollandi	Rajiformes	Rajidae	Okamejei	Bat	Extant	Okame_hol	67	87	77	VU	Shelf	Undul	Fishbase
'Orectolobus maculatus MCZIchS 972.jpg'	MCZ Ichthyology	S-972	Orectolobus maculatus	Orectolobus_maculatus	Orectolobiformes	Orectolobidae	Orectolobus	Sel	Extant	Orec_mac	0	248	124	LC	Reef	AxUnd	Fishbase
'Orectolobus maculatus USNMRAD 109810-001.jpg'	USNM RAD	109810	Orectolobus maculatus	Orectolobus_maculatus	Orectolobiformes	Orectolobidae	Orectolobus	Sel	Extant	Orec_mac	0	248	124	LC	Reef	AxUnd	Fishbase
'Pastinachus ater AM.jpg'	AM	Ia.38	Pastinachus ater	Pastinachus_atrus	Myliobatiformes	Dasyatidae	Pastinachus	Bat	Extant	Pasti_ate	0	60	30	VU	Reef	Undul	https://australian.museum/learn/animals/fishes/cowtail-stingray-pastinachus-sephen-forsskal-1775/#:~:text=Habitat,about%2060%20m%20in%20depth.
'Pastinachus sephen USNMRAD 110907-001.jpg'	USNM RAD	110907	Pastinachus sephen	Pastinachus_sephen	Myliobatiformes	Dasyatidae	Pastinachus	Bat	Extant	Pasti_sep	0	60	30	NT	Reef	Undul	Fishbase
'Pastinachus sephen USNMRAD 205138.jpg'	USNM	205138	Pastinachus sephen	Pastinachus_sephen	Myliobatiformes	Dasyatidae	Pastinachus	Bat	Extant	Pasti_sep	0	60	30	NT	Reef	Undul	Fishbase
'Platyrhina exasperata MCZIch 36022.jpg'	MCZ Ichthyology	36022	Zapteryx exasperata	Zapteryx_exasperata	Rhinopristiformes	Trygonorrhinidae	Zapteryx	Bat	Extant	Zapte_exa	1	200	100.5	DD	Reef	Undul	Fishbase
'Platyrhina exasperata MCZIch 36022_2.jpg'	MCZ Ichthyology	36022	Zapteryx exasperata	Zapteryx_exasperata	Rhinopristiformes	Trygonorrhinidae	Zapteryx	Bat	Extant	Zapte_exa	1	200	100.5	DD	Reef	Undul	Fishbase
'Platyrhina exasperata USNMRAD 109875001-A.jpg'	USNM RAD	109875	Zapteryx exasperata	Zapteryx_exasperata	Rhinopristiformes	Trygonorrhinidae	Zapteryx	Bat	Extant	Zapte_exa	1	200	100.5	DD	Reef	Undul	Fishbase
'Platyrhina exasperata USNMRAD 109875001-B.jpg'	USNM RAD	109875	Zapteryx exasperata	Zapteryx_exasperata	Rhinopristiformes	Trygonorrhinidae	Zapteryx	Bat	Extant	Zapte_exa	1	200	100.5	DD	Reef	Undul	Fishbase
'Platyrhina exasperata USNMRAD 109875001-C.jpg'	USNM RAD	109875	Zapteryx exasperata	Zapteryx_exasperata	Rhinopristiformes	Trygonorrhinidae	Zapteryx	Bat	Extant	Zapte_exa	1	200	100.5	DD	Reef	Undul	Fishbase
'Platyrhina sinensis MNHN 0000-1307.jpg'	MNHN-IC-	0000-1307	Platyrhina sinensis	Platyrhina_sinensis	Torpediniformes	Platyrhinidae	Platyrhina	Bat	Extant	Platy_sin	30	100	65	EN	Shelf	Undul	aquamaps
'Platyrhinodisi triseriata CAS-ICH 59621.jpg'	CAS-ICH	59621	Platyrhinoidis triseriata	Platyrhinoidis_triseriata	Torpediniformes	Platyrhinidae	Platyrhinoidis	Bat	Extant	Pidis_tri	0	137	68.5	LC	Shelf	Undul	Fishbase
'Platyrhinoidis sp NCat07.JPG'	MNHN	4329	Platyrhinoidis triseriata	Platyrhinoidis_triseriata	Torpediniformes	Platyrhinidae	Platyrhinoidis	Bat	Extant	Pidis_tri	0	137	68.5	LC	Shelf	Undul	Fishbase
'Platyrhinoidis sp NCat08.jpg'	USNM	26275	Platyrhinoidis triseriata	Platyrhinoidis_triseriata	Torpediniformes	Platyrhinidae	Platyrhinoidis	Bat	Extant	Pidis_tri	0	137	68.5	LC	Shelf	Undul	Fishbase
'Platyrhinoidis triseriata USNMRAD 109877001.jpg'	USNM RAD	109877	Platyrhinoidis triseriata	Platyrhinoidis_triseriata	Torpediniformes	Platyrhinidae	Platyrhinoidis	Bat	Extant	Pidis_tri	0	137	68.5	LC	Shelf	Undul	Fishbase
'Pleisiotrygon iwamae FMNH 94500.jpg'	FMNH	94500	Plesiotrygon iwamae	Plesiotrygon_iwamae	Myliobatiformes	Potamotrygonidae	Plesiotrygon	Bat	Extant	Plesi_iwa	NA	NA	NA	DD	FreshW	Undul	Fishbase
'Pliotrema warreni BMNH 1905689.jpg'	NHMUK ZOO	1905.6.8.9	Pliotrema warreni	Pliotrema_warreni	Pristiophoriformes	Pristiophoridae	Pliotrema	Sel	Extant	Pliot_war	10	915	462.5	LC	Deep	AxUnd	Fishbase
'Pliotrema warreni USNMRAD 109870-001.jpg'	USNM RAD	109870	Pliotrema warreni	Pliotrema_warreni	Pristiophoriformes	Pristiophoridae	Pliotrema	Sel	Extant	Pliot_war	10	915	462.5	LC	Deep	AxUnd	Fishbase
'Potamotrygon boesemani USNMRAD 225574.jpg'	USNM	225574	Potamotrygon boesemani	Potamotrygon_boesemani	Myliobatiformes	Potamotrygonidae	Potamotrygon	Bat	Extant	Potam_boe	NA	NA	NA	NE	FreshW	Undul	Fishbase
'Potamotrygon circularis MCZIchS 291.jpg'	MCZ Ichthyology	S-291	Potamotrygon constellata	Potamotrygon_constellata	Myliobatiformes	Potamotrygonidae	Potamotrygon	Bat	Extant	Potam_con	NA	NA	NA	DD	FreshW	Undul	Fishbase
'Potamotrygon humboldti USNMRAD 123658.jpg'	USNM	123658	Potamotrygon hystrix	Potamotrygon_hystrix	Myliobatiformes	Potamotrygonidae	Potamotrygon	Bat	Extant	Potam_hys	NA	NA	NA	DD	FreshW	Undul	Fishbase
'Potamotrygon humerosus MCZIchS 299.jpg'	MCZ Ichthyology	S-299	Potamotrygon humerosa	Potamotrygon_humerosa	Myliobatiformes	Potamotrygonidae	Potamotrygon	Bat	Extant	Potam_hum	NA	NA	NA	NE	FreshW	Undul	Fishbase
'Potamotrygon hystrix BMNH 19349121.jpg'	NHMUK ZOO	1934.9.12.1	Potamotrygon hystrix	Potamotrygon_hystrix	Myliobatiformes	Potamotrygonidae	Potamotrygon	Bat	Extant	Potam_hys	NA	NA	NA	DD	FreshW	Undul	Fishbase
'Potamotrygon laticeps USNMRAD 109944-001.jpg'	USNM RAD	109944	Potamotrygon motoro	Potamotrygon_motoro	Myliobatiformes	Potamotrygonidae	Potamotrygon	Bat	Extant	Potam_mot	NA	NA	NA	DD	FreshW	Undul	Fishbase
'Potamotrygon leopoldi Fidji.png'	Scan upon request		Potamotrygon leopoldi	Potamotrygon_leopoldi	Myliobatiformes	Potamotrygonidae	Potamotrygon	Bat	Extant	Potam_leo	NA	NA	NA	VU	FreshW	Undul	Fishbase
'Potamotrygon signatus USNMRAD 109945-001.jpg'	USNM RAD	109945	Potamotrygon signata	Potamotrygon_signata	Myliobatiformes	Potamotrygonidae	Potamotrygon	Bat	Extant	Potam_sig	NA	NA	NA	DD	FreshW	Undul	Fishbase
'Potamotrygon yepezi USNMRAD 121659 1.jpg'	USNM	121659	Potamotrygon yepezi	Potamotrygon_yepezi	Myliobatiformes	Potamotrygonidae	Potamotrygon	Bat	Extant	Potam_yep	NA	NA	NA	DD	FreshW	Undul	Fishbase
'Potamotrygon yepezi USNMRAD 121659 2.jpg'	USNM	121659	Potamotrygon yepezi	Potamotrygon_yepezi	Myliobatiformes	Potamotrygonidae	Potamotrygon	Bat	Extant	Potam_yep	NA	NA	NA	DD	FreshW	Undul	Fishbase
'Potamotrygon yepezi USNMRAD 121660.jpg'	USNM	121660	Potamotrygon yepezi	Potamotrygon_yepezi	Myliobatiformes	Potamotrygonidae	Potamotrygon	Bat	Extant	Potam_yep	NA	NA	NA	DD	FreshW	Undul	Fishbase
'Pristiophorus japonicus USNMRAD 109869-001.jpg'	USNM RAD	109869	Pristiophorus japonicus	Pristiophorus_japonicus	Pristiophoriformes	Pristiophoridae	Pristiophorus	Sel	Extant	Pphor_jap	0	500	250	LC	Deep	AxUnd	Fishbase
'Pristiophorus lanae CAS-ICH 34930.jpg'	CAS-ICH	34930	Pristiophorus lanae	Pristiophorus_lanae	Pristiophoriformes	Pristiophoridae	Pristiophorus	Sel	Extant	Pphor_lan	29	593	311	NT	Shelf	AxUnd	Fishbase
'Pristiophorus nudipinnis USNMRAD 107108-001.jpg'	USNM RAD	107108	Pristiophorus nudipinnis	Pristiophorus_nudipinnis	Pristiophoriformes	Pristiophoridae	Pristiophorus	Sel	Extant	Pphor_nud	37	165	101	LC	Shelf	AxUnd	Fishbase
'Pristis microdon 8188_X229_FMNH_FZ_b.jpg'	FMNH	8188	Pristis pristis	Pristis_pristis	Rhinopristiformes	Pristidae	Pristis	Bat	Extant	Prist_pri	1	26	13.5	CR	Shelf	AxUnd	Fishbase
'Pristis microdon 8192_X217_FMNH_FZ.jpg'	FMNH	8192	Pristis pristis	Pristis_pristis	Rhinopristiformes	Pristidae	Pristis	Bat	Extant	Prist_pri	1	26	13.5	CR	Shelf	AxUnd	Fishbase
'Pristis pectinata 1939_X207 FMNH-FZ.jpg'	FMNH	1939	Pristis pectinata	Pristis_pectinata	Rhinopristiformes	Pristidae	Pristis	Bat	Extant	Prist_pec	10	88	49	CR	Shelf	AxUnd	Fishbase
'Pristis pectinata MCZIchS 105.jpg'	MCZ Ichthyology	S-105	Pristis pectinata	Pristis_pectinata	Rhinopristiformes	Pristidae	Pristis	Bat	Extant	Prist_pec	10	88	49	CR	Shelf	AxUnd	Fishbase
'Pristis pectinata USNMRAD 42374.jpg'	USNM	42374	Pristis pectinata	Pristis_pectinata	Rhinopristiformes	Pristidae	Pristis	Bat	Extant	Prist_pec	10	88	49	CR	Shelf	AxUnd	Fishbase
'Psammobatis rudis USNMRAD 124839-001.jpg'	USNM RAD	124839	Psammobatis rudis	Psammobatis_rudis	Rajiformes	Arhynchobatidae	Psammobatis	Bat	Extant	Psamm_rud	30	475	252.5	LC	Shelf	Undul	aquamaps
'Psammobatis scobina USNMRAD 176491.jpg'	USNM	176491	Psammobatis scobina	Psammobatis_scobina	Rajiformes	Arhynchobatidae	Psammobatis	Bat	Extant	Psamm_sco	40	450	245	LC	Shelf	Undul	Fishbase
'Pseudoraja fischeri USNMRAD 285422.jpg'	USNM	285422	Pseudoraja fischeri	Pseudoraja_fischeri	Rajiformes	Arhynchobatidae	Pseudoraja	Bat	Extant	Psraj_fis	412	576	494	LC	Deep	Undul	https://biogeodb.stri.si.edu/caribbean/en/thefishes/species/5660
'Pteroplatea bimaculata BMNH 19254233.jpg'	NHMUK ZOO	1925.4.23.3	Gymnura japonica	Gymnura_japonica	Myliobatiformes	Gymnuridae	Gymnura	Bat	Extant	Gymnu_jap	0	27	13.5	VU	Shelf	Oscil	aquamaps
'Pteroplatea rava SU 11587.jpg'	CAS-SU(ICH)	11587	Gymnura marmorata	Gymnura_marmorata	Myliobatiformes	Gymnuridae	Gymnura	Bat	Extant	Gymnu_mar	1	94	47.5	NT	Shelf	Oscil	Fishbase
'Pteroplatea zonura BMNH 19097123033.jpg'	NHMUK ZOO	1909.7.12.30-33	Gymnura zonurus	Gymnura_zonura	Myliobatiformes	Gymnuridae	Gymnura	Bat	Extant	Gymnu_zon	28	37	32.5	EN	Reef	Oscil	Fishbase
'Raia albolinea BMNH 19357144.jpg'	NHMUK ZOO	1935.7.14.4	Rajella caudaspinosa	Rajella_caudaspinosa	Rajiformes	Rajidae	Rajella	Bat	Extant	Rajel_cau	102	1098	600	LC	Deep	Undul	Fishbase
'Raia melitensis BMNH 192612202.jpg'	NHMUK ZOO	1926.12.20.2	Leucoraja melitensis	Leucoraja_melitensis	Rajiformes	Rajidae	Leucoraja	Bat	Extant	Leuco_mel	60	800	430	CR	Deep	Undul	Fishbase
'Raia parcomaculata BMNH 19357141.jpg'	NHMUK ZOO	1935.7.14.1	Cruriraja parcomaculata	Cruriraja_parcomaculata	Rajiformes	Gurgesiellidae	Cruriraja	Bat	Extant	Cruri_par	150	620	385	LC	Deep	Undul	Fishbase
'Raja (atlantoraja) cyclophora MNHN 1992-1313.jpg'	MNHN-IC-	1992-1313	Atlantoraja cyclophora	Atlantoraja_cyclophora	Rajiformes	Arhynchobatidae	Atlantoraja	Bat	Extant	Atlan_cyc	100	300	200	EN	Shelf	Undul	aquamaps
'Raja aguja USNMRAD 109913 001.jpg'	USNM RAD	109913	Bathyraja aguja	Bathyraja_aguja	Rajiformes	Arhynchobatidae	Bathyraja	Bat	Extant	Bathy_agu	650	980	815	LC	Deep	Undul	Fishbase
'Raja atriventralis USNMRAD 109914 001.jpg'	USNM RAD	109914	Okamejei kenojei	Okamejei_kenojei	Rajiformes	Rajidae	Okamejei	Bat	Extant	Okame_ken	20	230	125	VU	Shelf	Undul	Fishbase
'Raja bigelowi USNMRAD 109916 001.jpg'	USNM RAD	109916	Rajella bigelowi	Rajella_bigelowi	Rajiformes	Rajidae	Rajella	Bat	Extant	Rajel_big	650	4156	2403	LC	Deep	Undul	Fishbase
'Raja binoculata USNMRAD 203500.jpg'	USNM	203500	Beringraja binoculata	Beringraja_binoculata	Rajiformes	Rajidae	Beringraja	Bat	Extant	Berin_bin	3	800	401.5	LC	Deep	Undul	Fishbase
'Raja clarkii USNMRAD 156712.jpg'	USNM	156712	Dactylobatus clarkii	Dactylobatus_clarkii	Rajiformes	Rajidae	Dactylobatus	Bat	Extant	Dacty_cla	475	1000	737.5	LC	Deep	Undul	Fishbase
'Raja clavata BMNH 196351434-361.jpg'	NHMUK ZOO	1963.5.14.34-36	Raja clavata	Raja_clavata	Rajiformes	Rajidae	Raja	Bat	Extant	Raja_clav	5	1020	512.5	NT	Deep	Undul	Fishbase
'Raja eisenhardti NCat09.jpg'	CAS-ICH	86817	Rajella eisenhardti	Rajella_eisenhardti	Rajiformes	Rajidae	Rajella	Bat	Extant	Rajel_eis	757	907	832	LC	Deep	Undul	Fishbase
'Raja equatorialis USNMRAD 109919 002.jpg'	USNM RAD	109919	Rostroraja equatorialis	Raja_equatorialis	Rajiformes	Rajidae	Rostroraja	Bat	Extant	Rostr_equ	20	200	110	DD	Shelf	Undul	Fishbase
'Raja floridana USNMRAD 109920-002.jpg'	USNM RAD	109920	Dipturus teevani	Dipturus_teevani	Rajiformes	Rajidae	Dipturus	Bat	Extant	Diptu_tee	310	1900	1105	LC	Deep	Undul	Fishbase
'Raja fuliginea USNMRAD 163367.jpg'	USNM	163367	Rajella fuliginea	Rajella_fuliginea	Rajiformes	Rajidae	Rajella	Bat	Extant	Rajel_ful	731	1280	1005.5	LC	Deep	Undul	Fishbase
'Raja garricki USNMRAD 110894-001.jpg'	USNM RAD	110894	Dipturus garricki	Dipturus_garricki	Rajiformes	Rajidae	Dipturus	Bat	Extant	Diptu_gar	275	476	375.5	LC	Deep	Undul	Fishbase
'Raja mollis USNMRAD 124841-001.jpg'	USNM RAD	124841	Malacoraja spinacidermis	Malacoraja_spinacidermis	Rajiformes	Rajidae	Malacoraja	Bat	Extant	Malac_spi	450	1570	1010	LC	Deep	Undul	Fishbase
'Raja montereyensis USNMRAD 75806.jpg'	USNM	75806	Caliraja stellulata	Raja_stellulata	Rajiformes	Rajidae	Raja	Bat	Extant	Calir_ste	18	982	500	LC	Deep	Undul	Fishbase
'Raja platana USNMRAD 55578.jpg'	USNM	55578	Atlantoraja platana	Atlantoraja_platana	Rajiformes	Arhynchobatidae	Atlantoraja	Bat	Extant	Atlan_pla	19	181	100	EN	Shelf	Undul	Fishbase
'Raja purpuriventralis USNMRAD 196440.jpg'	USNM	196440	Rajella purpuriventralis	Rajella_purpuriventralis	Rajiformes	Rajidae	Rajella	Bat	Extant	Rajel_pur	922	1260	1091	LC	Deep	Undul	Fishbase
'Raja rhina CAS-ICH 26853-A.jpg'	CAS-ICH	26853	Caliraja rhina	Raja_rhina	Rajiformes	Rajidae	Caliraja	Bat	Extant	Calir_rhi	9	1069	539	LC	Deep	Undul	Fishbase
'Raja rhina CAS-ICH 26853-B.jpg'	CAS-ICH	26853	Caliraja rhina	Raja_rhina	Rajiformes	Rajidae	Caliraja	Bat	Extant	Calir_rhi	9	1069	539	LC	Deep	Undul	Fishbase
'Raja rhina CAS-ICH 26853-C.jpg'	CAS-ICH	26853	Caliraja rhina	Raja_rhina	Rajiformes	Rajidae	Caliraja	Bat	Extant	Calir_rhi	9	1069	539	LC	Deep	Undul	Fishbase
'Raja teevani USNMRAD 109926-001.jpg'	USNM RAD	109926	Dipturus teevani	Dipturus_teevani	Rajiformes	Rajidae	Dipturus	Bat	Extant	Diptu_tee	310	1900	1105	LC	Deep	Undul	Fishbase
'Rajella caudaspinosa BMNH 1935525960-A.jpg'	NHMUK ZOO	1935.5.2.59-60	Rajella caudaspinosa	Rajella_caudaspinosa	Rajiformes	Rajidae	Rajella	Bat	Extant	Rajel_cau	102	1098	600	LC	Deep	Undul	Fishbase
'Rajella caudaspinosa BMNH 1935525960-B.jpg'	NHMUK ZOO	1935.5.2.59-60	Rajella caudaspinosa	Rajella_caudaspinosa	Rajiformes	Rajidae	Rajella	Bat	Extant	Rajel_cau	102	1098	600	LC	Deep	Undul	Fishbase
'Rajella caudaspinosa BMNH 19355264.jpg'	NHMUK ZOO	1935.5.2.64	Rajella caudaspinosa	Rajella_caudaspinosa	Rajiformes	Rajidae	Rajella	Bat	Extant	Rajel_cau	102	1098	600	LC	Deep	Undul	Fishbase
'Rajella fuliginea USNMRAD 222289.jpg'	USNM	222289	Rajella fuliginea	Rajella_fuliginea	Rajiformes	Rajidae	Rajella	Bat	Extant	Rajel_ful	731	1280	1005.5	LC	Deep	Undul	Fishbase
'Rajella purpuriventralis USNMRAD 267764.jpg'	USNM	267764	Rajella purpuriventralis	Rajella_purpuriventralis	Rajiformes	Rajidae	Rajella	Bat	Extant	Rajel_pur	922	1260	1091	LC	Deep	Undul	Fishbase
'Rhina ancylostoma USNMRAD 110886-001.jpg'	USNM RAD	110886	Rhina ancylostomus	Rhina_ancylostoma	Rhinopristiformes	Rhinidae	Rhina	Bat	Extant	Rhina_anc	3	90	46.5	CR	Reef	AxUnd	Fishbase
'Rhinobatos annulatus MNHN 1989-0553.jpg'	MNHN-IC-	1989-0553	Acroteriobatus annulatus	Acroteriobatus_annulatus	Rhinopristiformes	Rhinobatidae	Acroteriobatos	Bat	Extant	Acrot_ann	1	75	38	VU	Shelf	AxUnd	Fishbase
'Rhinobatos glaucostigmus USNMRAD 109874001.jpg'	USNM RAD	109874	Pseudobatos glaucostigma	Rhinobatos_glaucostigma	Rhinopristiformes	Rhinobatidae	Pseudobatos	Bat	Extant	Psbat_gla	1	112	56.5	VU	Shelf	AxUnd	Fishbase
'Rhinobatos granulatus BMNH 19265265.jpg'	NHMUK ZOO	1926.5.26.5	Glaucostegus granulatus	Glaucostegus_granulatus	Rhinopristiformes	Glaucostegidae	Glaucostegus	Bat	Extant	Glauc_gra	1	119	60	CR	Shelf	AxUnd	Fishbase
'Rhinobatos leucospilus BMNH 19207231.jpg'	NHMUK ZOO	1920.7.23.1	Acroteriobatus leucospilus	Acroteriobatus_leucospilus	Rhinopristiformes	Rhinobatidae	Acroteriobatos	Bat	Extant	Acrot_leu	0	100	50	EN	Shelf	AxUnd	Fishbase
'Rhinobatos rasus MCZIchS 235.jpg'	MCZ Ichthyology	S-235	Glaucostegus cemiculus	Glaucostegus_cemiculus	Rhinopristiformes	Glaucostegidae	Glaucostegus	Bat	Extant	Glauc_cem	9	100	54.5	CR	Shelf	AxUnd	Fishbase
'Rhinobatos rhinobatos USNMRAD 114553-001.jpg'	USNM RAD	114553	Rhinobatos rhinobatos	Rhinobatos_rhinobatos	Rhinopristiformes	Rhinobatidae	Rhinobatos	Bat	Extant	Rhbat_rhi	0	100	50	CR	Shelf	AxUnd	Fishbase
'Rhinobatus annandalei BMNH 19097121-2-A.jpg'	NHMUK ZOO	1909.7.12.1-2	Rhinobatos annandalei	Rhinobatos_annandalei	Rhinopristiformes	Rhinobatidae	Rhinobatos	Bat	Extant	Rhbat_ann	40	90	65	CR	Shelf	AxUnd	Fishbase
'Rhinobatus annandalei BMNH 19097121-2-B.jpg'	NHMUK ZOO	1909.7.12.1-2	Rhinobatos annandalei	Rhinobatos_annandalei	Rhinopristiformes	Rhinobatidae	Rhinobatos	Bat	Extant	Rhbat_ann	40	90	65	CR	Shelf	AxUnd	Fishbase
'Rhinobatus armatus BMNH 195381011.jpg'	NHMUK ZOO	1953.8.10.11	Glaucostegus typus	Glaucostegus_typus	Rhinopristiformes	Glaucostegidae	Glaucostegus	Bat	Extant	Glauc_typ	0	100	50	CR	Shelf	AxUnd	Fishbase
'Rhinobatus holcorhynchus BMNH 192211318.jpg'	NHMUK ZOO	1922.1.13.18	Rhinobatos holcorhynchus	Rhinobatos_holcorhynchus	Rhinopristiformes	Rhinobatidae	Rhinobatos	Bat	Extant	Rhbat_hol	75	253	164	CR	Shelf	AxUnd	Fishbase
'Rhinobatus leucospilus BMNH 19056812.jpg'	NHMUK ZOO	1905.6.8.12	Acroteriobatus leucospilus	Acroteriobatus_leucospilus	Rhinopristiformes	Rhinobatidae	Acroteriobatos	Bat	Extant	Acrot_leu	0	100	50	EN	Shelf	AxUnd	Fishbase
'Rhinobatus lionotus BMNH 19097123.jpg'	NHMUK ZOO	1909.7.12.3	Rhinobatos lionotus	Rhinobatos_lionotus	Rhinopristiformes	Rhinobatidae	Rhinobatos	Bat	Extant	Rhbat_lio	70	76	73	CR	Shelf	AxUnd	Fishbase
'Rhinobatus ocellatus BMNH 1906111926.jpg'	NHMUK ZOO	1906.11.19.26	Acroteriobatus ocellatus	Acroteriobatus_ocellatus	Rhinopristiformes	Rhinobatidae	Acroteriobatos	Bat	Extant	Acrot_oce	60	185	122.5	DD	Shelf	AxUnd	Fishbase
'Rhinobatus zanzibarensis BMNH 18685304.jpg'	NHMUK ZOO	1868.5.30.4	Acroteriobatus zanzibarensis	Acroteriobatus_zanzibarensis	Rhinopristiformes	Rhinobatidae	Acroteriobatos	Bat	Extant	Acrot_zan	0	100	50	NT	Shelf	AxUnd	Last et al, Rays of the World
'Rhinoptera brasiliensis MCZIchS 418.jpg'	MCZ Ichthyology	S-418	Rhinoptera brasiliensis	Rhinoptera_brasiliensis	Myliobatiformes	Rhinopteridae	Rhinoptera	Bat	Extant	Rhpte_bra	0	20	10	VU	Shelf	Oscil	Fishbase
'Rhinoraja longi CAS-ICH 73564.jpg'	CAS-ICH	73564	Bathyraja taranetzi	Rhinoraja_taranetzi	Rajiformes	Arhynchobatidae	Bathyraja	Bat	Extant	Bathy_tar	58	1054	556	LC	Deep	Undul	Fishbase
'Rhinoraja longi USNMRAD 313801.jpg'	USNM	313801	Bathyraja taranetzi	Rhinoraja_taranetzi	Rajiformes	Arhynchobatidae	Bathyraja	Bat	Extant	Bathy_tar	58	1054	556	LC	Deep	Undul	Fishbase
'Rhynchobatus australiae USNMRAD 110890-002.jpg'	USNM RAD	110890	Rhynchobatus australiae	Rhynchobatus_australiae	Rhinopristiformes	Rhinidae	Rhynchobatus	Bat	Extant	Rhync_aus	0	60	30	CR	Reef	AxUnd	Fishbase
'Rhynchobatus djiddensis USNMRAD 110891-001.jpg'	USNM RAD	110891	Rhynchobatus djiddensis	Rhynchobatus_djiddensis	Rhinopristiformes	Rhinidae	Rhynchobatus	Bat	Extant	Rhync_dji	1	75	38	CR	Reef	AxUnd	Fishbase
'Rhynchobatus percellens CAS-SU 11851.jpg'	CAS-SU(ICH)	11851	Pseudobatos percellens	Rhinobatos_percellens	Rhinopristiformes	Rhinobatidae	Pseudobatos	Bat	Extant	Psbat_per	0	110	55	EN	Shelf	AxUnd	Fishbase
'Rhynchobatus springeri RAD110889-001.jpg'	USNM RAD	110889	Rhynchobatus springeri	Rhynchobatus_springeri	Rhinopristiformes	Rhinidae	Rhynchobatus	Bat	Extant	Rhync_spr	16	37	26.5	CR	Shelf	AxUnd	Fishbase
'Rhynchobatus springeri RAD110889-002.jpg'	USNM RAD	110889	Rhynchobatus springeri	Rhynchobatus_springeri	Rhinopristiformes	Rhinidae	Rhynchobatus	Bat	Extant	Rhync_spr	16	37	26.5	CR	Shelf	AxUnd	Fishbase
'Springeria folirostris USNMRAD 109928-001.jpg'	USNM RAD	109928	Springeria folirostris	Springeria_folirostris	Rajiformes	Anacanthobatidae	Springeria	Bat	Extant	Sprin_fol	425	472	448.5	LC	Deep	Undul	Fishbase
'Springeria melanosoma USNMRAD 109929-002.jpg'	USNM RAD	109929	Sinobatis melanosoma	Sinobatis_melanosoma	Rajiformes	Anacanthobatidae	Sinobatis	Bat	Extant	Sinob_mel	500	1100	800	LC	Deep	Undul	Fishbase
'Squatina africana BMNH 1906111921.jpg'	NHMUK ZOO	1906.11.19.21	Squatina africana	Squatina_africana	Squatiniformes	Squatinidae	Squatina	Sel	Extant	Squat_afr	60	494	277	NT	Shelf	AxUnd	Fishbase
'Squatina africana MNHN IC 19871265.jpg'	MNHN-IC-	1987-1265	Squatina africana	Squatina_africana	Squatiniformes	Squatinidae	Squatina	Sel	Extant	Squat_afr	60	494	277	NT	Shelf	AxUnd	Fishbase
'Squatina africana MNHN IC 20030378.jpg'	MNHN-IC-	2003-0378	Squatina africana	Squatina_africana	Squatiniformes	Squatinidae	Squatina	Sel	Extant	Squat_afr	60	494	277	NT	Shelf	AxUnd	Fishbase
'Squatina angelus NMW 87247.jpg'	NMW	87247	Squatina squatina	Squatina_squatina	Squatiniformes	Squatinidae	Squatina	Sel	Extant	Squat_squ	5	150	77.5	CR	Shelf	AxUnd	Fishbase
'Squatina armata USNMRAD 110872-001.jpg'	USNM RAD	110872	Squatina armata	Squatina_armata	Squatiniformes	Squatinidae	Squatina	Sel	Extant	Squat_arm	3	200	101.5	CR	Shelf	AxUnd	https://biogeodb.stri.si.edu/sftep/es/thefishes/species/4472
'Squatina armata USNMRAD 110878-001-A.jpg'	USNM RAD	110878	Squatina armata	Squatina_armata	Squatiniformes	Squatinidae	Squatina	Sel	Extant	Squat_arm	3	200	101.5	CR	Shelf	AxUnd	https://biogeodb.stri.si.edu/sftep/es/thefishes/species/4472
'Squatina armata USNMRAD 110878-001-B.jpg'	USNM RAD	110878	Squatina armata	Squatina_armata	Squatiniformes	Squatinidae	Squatina	Sel	Extant	Squat_arm	3	200	101.5	CR	Shelf	AxUnd	https://biogeodb.stri.si.edu/sftep/es/thefishes/species/4472
'Squatina californica USNMRAD 109873-001-A.jpg'	USNM RAD	110873	Squatina californica	Squatina_californica	Squatiniformes	Squatinidae	Squatina	Sel	Extant	Squat_cal	3	205	104	NT	Shelf	AxUnd	Fishbase
'Squatina californica USNMRAD 109873-001-B.jpg'	USNM RAD	110873	Squatina californica	Squatina_californica	Squatiniformes	Squatinidae	Squatina	Sel	Extant	Squat_cal	3	205	104	NT	Shelf	AxUnd	Fishbase
'Squatina californica USNMRAD 110882-001.jpg'	USNM RAD	110882	Squatina californica	Squatina_californica	Squatiniformes	Squatinidae	Squatina	Sel	Extant	Squat_cal	3	205	104	NT	Shelf	AxUnd	Fishbase
'Squatina dumeril USNMRAD 358610.jpg'	USNM	358610	Squatina dumeril	Squatina_dumeril	Squatiniformes	Squatinidae	Squatina	Sel	Extant	Squat_dum	1	1375	688	LC	Deep	AxUnd	Fishbase
'Squatina nebulosa BMNH1905 665 Ventral.jpg'	NHMUK ZOO	1862.11.1.89	Squatina nebulosa	Squatina_nebulosa	Squatiniformes	Squatinidae	Squatina	Sel	Extant	Squat_neb	0	200	100	EN	Shelf	AxUnd	Fishbase
'Squatina sp USNMRAD 193583.jpg'	USNM	193583	Squatina dumeril	Squatina_dumeril	Squatiniformes	Squatinidae	Squatina	Sel	Extant	Squat_dum	1	1375	688	LC	Deep	AxUnd	Fishbase
'Sympterygia acuta USNMRAD 53437.jpg'	USNM	53437	Sympterygia acuta	Sympterygia_acuta	Rajiformes	Arhynchobatidae	Sympterygia	Bat	Extant	Sympt_acu	10	188	99	CR	Shelf	Undul	Fishbase
'Taeniura lymma USNMRAD 170359.jpg'	USNM	170359	Taeniura lymma	Taeniura_lymma	Myliobatiformes	Dasyatidae	Taeniura	Bat	Extant	Taeni_lym	1	20	10.5	LC	Reef	Undul	Fishbase
'Torpedo fuscomaculata CAS-ICH 32550.jpg'	CAS-ICH	32550	Torpedo fuscomaculata	Torpedo_fuscomaculata	Torpediniformes	Torpedinidae	Torpedo	Bat	Extant	Torpe_fus	0	439	219.5	DD	Reef	AxUnd	Fishbase
'Torpedo fuscomaculata CAS-ICH 58380.jpg'	CAS-ICH	58380	Torpedo fuscomaculata	Torpedo_fuscomaculata	Torpediniformes	Torpedinidae	Torpedo	Bat	Extant	Torpe_fus	0	439	219.5	DD	Reef	AxUnd	Fishbase
'Torpedo fuscomaculata USNMRAD 320677.jpg'	USNM	320677	Torpedo fuscomaculata	Torpedo_fuscomaculata	Torpediniformes	Torpedinidae	Torpedo	Bat	Extant	Torpe_fus	0	439	219.5	DD	Reef	AxUnd	Fishbase
'Torpedo mackayana USNMRAD 110902-001.jpg'	USNM RAD	110902	Torpedo mackayana	Torpedo_mackayana	Torpediniformes	Torpedinidae	Torpedo	Bat	Extant	Torpe_mac	30	50	40	EN	Shelf	AxUnd	Fishbase
'Torpedo nobiliana USNMRAD 205358.jpg'	USNM	205358	Tetronarce nobiliana	Torpedo_nobiliana	Torpediniformes	Torpedinidae	Tetronarce	Bat	Extant	Tetro_nob	2	800	401	LC	Shelf	AxUnd	Fishbase
'Torpedo torpedo BMNH72261 1ZJ.jpg'	NHMUK	72261	Torpedo torpedo	Torpedo_torpedo	Torpediniformes	Torpedinidae	Torpedo	Bat	Extant	Torpe_tor	2	400	201	VU	Shelf	AxUnd	Fishbase
'Torpedo torpedo USNMRAD 110901-001.jpg'	USNM RAD	110901	Torpedo torpedo	Torpedo_torpedo	Torpediniformes	Torpedinidae	Torpedo	Bat	Extant	Torpe_tor	2	400	201	VU	Shelf	AxUnd	Fishbase
'Trygon brachyura BMNH 18792124.jpg'	NHMUK ZOO	1879.2.12.4	Potamotrygon brachyura	Potamotrygon_brachyura	Myliobatiformes	Potamotrygonidae	Potamotrygon	Bat	Extant	Potam_bra	NA	NA	NA	DD	FreshW	Undul	Fishbase
'Trygon brevis MCZIchS-371_1.jpg'	MCZ Ichthyology	S-371	Hypanus dipterurus	Dasyatis_dipterura	Myliobatiformes	Dasyatidae	Hypanus	Bat	Extant	Hypan_dip	10	355	182.5	VU	Shelf	Undul	Fishbase
'Trygon brevis MCZIchS-371_2.jpg'	MCZ Ichthyology	S-371	Hypanus dipterurus	Dasyatis_dipterura	Myliobatiformes	Dasyatidae	Hypanus	Bat	Extant	Hypan_dip	10	355	182.5	VU	Shelf	Undul	Fishbase
'Trygon brevis MCZIchS-371_3.jpg'	MCZ Ichthyology	S-371	Hypanus dipterurus	Dasyatis_dipterura	Myliobatiformes	Dasyatidae	Hypanus	Bat	Extant	Hypan_dip	10	355	182.5	VU	Shelf	Undul	Fishbase
'Trygon heterurus BMNH 18671128158.jpg'	NHMUK ZOO	1867.11.28.158	Brevitrygon heterura	Himantura_walga	Myliobatiformes	Dasyatidae	Brevitrygon	Bat	Extant	Brevi_het	1	50	25.5	VU	Shelf	Undul	Fishbase
'Trygon longa MCZIchS-126.jpg'	MCZ Ichthyology	S-126	Hypanus longus	Dasyatis_longa	Myliobatiformes	Dasyatidae	Hypanus	Bat	Extant	Hypan_lon	0	100	50	VU	Reef	Undul	https://biogeodb.stri.si.edu/sftep/es/thefishes/species/245
'Trygon longa MCZIchS-554.jpg'	MCZ Ichthyology	S-554	Hypanus longus	Dasyatis_longa	Myliobatiformes	Dasyatidae	Hypanus	Bat	Extant	Hypan_lon	0	100	50	VU	Reef	Undul	https://biogeodb.stri.si.edu/sftep/es/thefishes/species/245
'Trygon macurus BMNH 18671128160.jpg'	NHMUK ZOO	1867.11.28.160	Maculabatis macrura	Himantura_gerrardi	Myliobatiformes	Dasyatidae	Maculabatis	Bat	Extant	Macul_mac	0	60	30	EN	Shelf	Undul	Fishbase
'Trygon pastinacoides BMNH 18671128161.jpg'	NHMUK ZOO	1867.11.28.161	Maculabatis pastinacoides	Himantura_pastinacoides	Myliobatiformes	Dasyatidae	Maculabatis	Bat	Extant	Macul_pas	0	60	30	EN	Shelf	Undul	aquamaps
'Trygon punctata BMNH 195381015.jpg'	NHMUK ZOO	1953.8.10.15	Himantura uarnak	Himantura_uarnak	Myliobatiformes	Dasyatidae	Himantura	Bat	Extant	Himan_uar	20	50	35	EN	Reef	Undul	Fishbase
'Trygon undulata BMNH 18671128156.jpg'	NHMUK ZOO	1867.11.28.156	Himantura undulata	Himantura_undulata	Myliobatiformes	Dasyatidae	Himantura	Bat	Extant	Himan_und	0	70	35	EN	Shelf	Undul	aquamaps
'Tygon reticulatus BMNH 18703101.jpg'	NHMUK ZOO	1870.3.10.1	Potamotrygon orbignyi	Potamotrygon_orbignyi	Myliobatiformes	Potamotrygonidae	Potamotrygon	Bat	Extant	Potam_orb	NA	NA	NA	LC	FreshW	Undul	Fishbase
'Urobatis concentricus USNMRAD 87539.jpg'	USNM	87539	Urobatis concentricus	Urobatis_concentricus	Myliobatiformes	Urotrygonidae	Urobatis	Bat	Extant	Uroba_con	1	109	55	LC	Reef	Undul	Fishbase
'Urobatis jamaicensis USNMRAD 116442.jpg'	USNM	116442	Urobatis jamaicensis	Urobatis_jamaicensis	Myliobatiformes	Urotrygonidae	Urobatis	Bat	Extant	Uroba_jam	1	25	13	LC	Reef	Undul	Fishbase
'Urolophus aspidurus USNM 29410.jpg'	USNM	29410	Urotrygon aspidura	Urotrygon_aspidura	Myliobatiformes	Urotrygonidae	Urotrygon	Bat	Extant	Urotr_asp	5	100	52.5	NT	Shelf	Undul	Fishbase
'Urolophus aspidurus USNMRAD 29410.jpg'	USNM	29410	Urotrygon aspidura	Urotrygon_aspidura	Myliobatiformes	Urotrygonidae	Urotrygon	Bat	Extant	Urotr_asp	5	100	52.5	NT	Shelf	Undul	Fishbase
'Urolophus asterias USNMRAD 28204.jpg'	USNM	28204	Urotrygon munda	Urotrygon_munda	Myliobatiformes	Urotrygonidae	Urotrygon	Bat	Extant	Urotr_mun	4	51	27.5	NT	Shelf	Undul	Fishbase
'Urolophus asterias USNMRAD 29542.jpg'	USNM	29542	Urotrygon munda	Urotrygon_munda	Myliobatiformes	Urotrygonidae	Urotrygon	Bat	Extant	Urotr_mun	4	51	27.5	NT	Shelf	Undul	Fishbase
'Urolophus chilensis BMNH 1871913119.jpg'	NHMUK ZOO	1871.9.13.119	Urotrygon chilensis	Urotrygon_chilensis	Myliobatiformes	Urotrygonidae	Urotrygon	Bat	Extant	Urotr_chi	1	60	30.5	NT	Shelf	Undul	Fishbase
'Urolophus goodei USNMRAD 41150.jpg'	USNM	41150	Urotrygon chilensis	Urotrygon_chilensis	Myliobatiformes	Urotrygonidae	Urotrygon	Bat	Extant	Urotr_chi	1	60	30.5	NT	Shelf	Undul	Fishbase
'Urolophus halleri USNMRAD 321516.jpg'	USNM	321516	Urobatis halleri	Urobatis_halleri	Myliobatiformes	Urotrygonidae	Urobatis	Bat	Extant	Uroba_hal	0	91	45.5	LC	Shelf	Undul	Fishbase
'Urolophus kaianus BMNH 1879514424.jpg'	NHMUK ZOO	1879.5.14.424	Urolophus kaianus	Urolophus_kaianus	Myliobatiformes	Urolophidae	Urolophus	Bat	Extant	Urolo_kai	0	236	118	DD	Deep	Undul	Fishbase
'Urolophus kaianus BMNH 1890226205.jpg'	NHMUK ZOO	1890.2.26.205	Urolophus kaianus	Urolophus_kaianus	Myliobatiformes	Urolophidae	Urolophus	Bat	Extant	Urolo_kai	0	236	118	DD	Deep	Undul	Fishbase
'Urolophus maculatus USNMRAD 119751.jpg'	USNM	119751	Urobatis maculatus	Urobatis_maculatus	Myliobatiformes	Urotrygonidae	Urobatis	Bat	Extant	Uroba_mac	1	30	15.5	LC	Shelf	Undul	Fishbase
'Urolophus maculatus USNMRAD 19731.jpg'	USNM	19731	Urobatis maculatus	Urobatis_maculatus	Myliobatiformes	Urotrygonidae	Urobatis	Bat	Extant	Uroba_mac	1	30	15.5	LC	Shelf	Undul	Fishbase
'Urolophus rogersi CAS-SU 11700.jpg'	CAS-SU(ICH)	11700	Urotrygon rogersi	Urotrygon_rogersi	Myliobatiformes	Urotrygonidae	Urotrygon	Bat	Extant	Urotr_rog	2	30	16	NT	Shelf	Undul	Fishbase
'Urolophus umbrifer CAS-ICH SU 2948.jpg'	CAS-SU(ICH)	2948	Urobatis halleri	Urobatis_halleri	Myliobatiformes	Urotrygonidae	Urobatis	Bat	Extant	Uroba_hal	0	91	45.5	LC	Reef	Undul	Fishbase
'Urotrygon chilensis USNMRAD 131021.jpg'	USNM	131021	Urotrygon chilensis	Urotrygon_chilensis	Myliobatiformes	Urotrygonidae	Urotrygon	Bat	Extant	Urotr_chi	1	60	30.5	NT	Shelf	Undul	Fishbase
'Urotrygon microphthalmum USNMRAD 222697 1.jpg'	USNM	222697	Urotrygon microphthalmum	Urotrygon_microphthalmum	Myliobatiformes	Urotrygonidae	Urotrygon	Bat	Extant	Urotr_mic	9	55	32	CR	Shelf	Undul	Fishbase
'Urotrygon microphthalmum USNMRAD 222697 2.jpg'	USNM	222697	Urotrygon microphthalmum	Urotrygon_microphthalmum	Myliobatiformes	Urotrygonidae	Urotrygon	Bat	Extant	Urotr_mic	9	55	32	CR	Shelf	Undul	Fishbase
'Urotrygon munda USNMRAD 206994.jpg'	USNM	206994	Urotrygon munda	Urotrygon_munda	Myliobatiformes	Urotrygonidae	Urotrygon	Bat	Extant	Urotr_mun	4	51	27.5	NT	Shelf	Undul	Fishbase
'Urotrygon mundus USNMRAD109943 002.jpg'	USNM RAD	109943	Urotrygon munda	Urotrygon_munda	Myliobatiformes	Urotrygonidae	Urotrygon	Bat	Extant	Urotr_mun	4	51	27.5	NT	Shelf	Undul	Fishbase
'Urotrygon mundus USNMRAD109943 003.jpg'	USNM RAD	109943	Urotrygon munda	Urotrygon_munda	Myliobatiformes	Urotrygonidae	Urotrygon	Bat	Extant	Urotr_mun	4	51	27.5	NT	Shelf	Undul	Fishbase
'Urotrygon regersi NCat12-a.jpg'	CAS-SU(ICH)	11700	Urotrygon rogersi	Urotrygon_rogersi	Myliobatiformes	Urotrygonidae	Urotrygon	Bat	Extant	Urotr_rog	2	30	16	NT	Shelf	Undul	Fishbase
'Urotrygon serrula USNM 127795.jpg'	USNM	127795	Urotrygon munda	Urotrygon_munda	Myliobatiformes	Urotrygonidae	Urotrygon	Bat	Extant	Urotr_ast	4	51	27.5	NT	Shelf	Undul	Fishbase
'Urotrygon simulatrix USNMRAD 285187.jpg'	USNM	285187	Urotrygon simulatrix	Urotrygon_simulatrix	Myliobatiformes	Urotrygonidae	Urotrygon	Bat	Extant	Urotr_sim	2	15	8.5	VU	Shelf	Undul
'Urotrygon umbrifer NCat13.jpg'	Specimen without number	Specimen without number	Urobatis halleri	Urobatis_halleri	Myliobatiformes	Urotrygonidae	Urobatis	Bat	Extant	Uroba_hal	0	91	45.5	LC	Shelf	Undul	Fishbase
'Zanobatos schloenii ISPAB-Zan-sch-03.jpg'	ISPAB-Zan-sch-03*	Specimen without number	Zanobatus schoenleinii	Zanobatus_schoenleinii	Myliobatiformes	Zanobatidae	Zanobatus	Bat	Extant	Zanob_sch	10	100	55	VU	Shelf	Undul	Fishbase
'Zanobatus schoenleinii ISPAB-Zan-sch-04.jpg'	ISPAB-Zan-sch-04*	Specimen without number	Zanobatus schoenleinii	Zanobatus_schoenleinii	Myliobatiformes	Zanobatidae	Zanobatus	Bat	Extant	Zanob_sch	10	100	55	VU	Shelf	Undul	Fishbase
'Zapteryx xyster CAS-ICH 213445.jpg'	CAS-ICH	213445	Zapteryx xyster	Zapteryx_xyster	Rhinopristiformes	Trygonorrhinidae	Zapteryx	Bat	Extant	Zapte_xys	0	150	75	VU	Reef	Undul	Fishbase
'Zapteryx xyster USNMRAD 206992.jpg'	USNM	206992	Zapteryx xyster	Zapteryx_xyster	Rhinopristiformes	Trygonorrhinidae	Zapteryx	Bat	Extant	Zapte_xys	0	150	75	VU	Reef	Undul	Fishbase
'ZFos Aellopobatis 001BGMM1.jpg'	BGM	Specimen without number	Aellopobatis bavarica	Aellopobatis_bavarica	Jbatoid		Aellopobatis	Bat	Fossil	Aello_bav	NA	NA	NA	NA	Reef	AxUnd
'ZFos Aellopobatis 005BSPGASI505.jpg'	SNSB-BSPG AS I	505	Aellopobatis bavarica	Aellopobatis_bavarica	Jbatoid		Aellopobatis	Bat	Fossil	Aello_bav	NA	NA	NA	NA	Reef	AxUnd
'ZFos Aellopobatis 026hmns686037.jpg'	HMNS	686037	Aellopobatis bavarica	Aellopobatis_bavarica	Jbatoid		Aellopobatis	Bat	Fossil	Aello_bav	NA	NA	NA	NA	Reef	AxUnd
'ZFos Aellopobatis 028NHMLPVP6010.jpg'	NHMUK PV P	6010	Aellopobatis bavarica	Aellopobatis_bavarica	Jbatoid		Aellopobatis	Bat	Fossil	Aello_bav	NA	NA	NA	NA	Reef	AxUnd
'ZFos Aellopobatis 035Batoid1SMNK124365.jpg'	SMNK	124365	Aellopobatis bavarica	Aellopobatis_bavarica	Jbatoid		Aellopobatis	Bat	Fossil	Aello_bav	NA	NA	NA	NA	Reef	AxUnd
'ZFos Aellopobatis 089Berger2_2.jpg'	MB	14-12-22-2	Aellopobatis bavarica	Aellopobatis_bavarica	Jbatoid		Aellopobatis	Bat	Fossil	Aello_bav	NA	NA	NA	NA	Reef	AxUnd
'ZFos Asterodermus spatobatis P3170348.jpg'	NHMUK PV P	10934	Asterodermus_platypterus	Asterodermus_platypterus	Jbatoid		Asterodermus	Bat	Fossil	Astde_spa	NA	NA	NA	NA	Reef	AxUnd	paleobiodb.org
'ZFos Asterotrygon maloneyi AMNH P 11557.tif'	AMNH P	11557	Asterotrygon maloneyi	Asterotrygon_maloneyi	Eoc_Myliob		Asterotrygon	Bat	Fossil	Aster_mal	NA	NA	NA	NA	FreshW	Undul	paleobiodb.org
'ZFos Asterotrygon maloneyi FMNH PF 12989.tif'	FMNH PF	12989	Asterotrygon maloneyi	Asterotrygon_maloneyi	Eoc_Myliob		Asterotrygon	Bat	Fossil	Aster_mal	NA	NA	NA	NA	FreshW	Undul	paleobiodb.org
'ZFos Asterotrygon maloneyi FMNH PF 14069.tif'	FMNH PF	14069	Asterotrygon maloneyi	Asterotrygon_maloneyi	Eoc_Myliob		Asterotrygon	Bat	Fossil	Aster_mal	NA	NA	NA	NA	FreshW	Undul	paleobiodb.org
'ZFos Asterotrygon maloneyi FMNH PF 15166.tif'	FMNH PF	15166	Asterotrygon maloneyi	Asterotrygon_maloneyi	Eoc_Myliob		Asterotrygon	Bat	Fossil	Aster_mal	NA	NA	NA	NA	FreshW	Undul	paleobiodb.org
'ZFos Belemnobatis sismondae 20015312 AnneliseFolie.jpg'	MDC	20015312	Belemnobatis sismondae	Belemnobatis_sismondae	Jbatoid		Belemnobatis	Bat	Fossil	Belem_sis	NA	NA	NA	NA	Shelf	AxUnd
'ZFos Belemnobatis sismondae AntoinePictet038774.jpg'	MGL	38-774	Belemnobatis sismondae	Belemnobatis_sismondae	Jbatoid		Belemnobatis	Bat	Fossil	Belem_sis	NA	NA	NA	NA	Shelf	AxUnd
'ZFos Cyclobatis longicaudatus MNHN HAK550a.jpg'	MNHN.F.	HAK550a	Cyclobatis longicaudatus	Cyclobatis_longicaudatus	Cret_Rajif		Cyclobatis	Bat	Fossil	Cyclo_lon	NA	NA	NA	NA	Shelf	Undul	paleobiodb.org
'ZFos Cyclobatis major 1.jpg'	MCSNM	HAK1989	Cyclobatis major	Cyclobatis_mayor	Cret_Rajif		Cyclobatis	Bat	Fossil	Cyclo_may	NA	NA	NA	NA	Shelf	Undul	paleobiodb.org
'ZFos Cyclobatis oligodactylus JME-GPK-00010_20180216_131448.jpg'	FMNH PF	13471	Cyclobatis oligodactylus	Cyclobatis_oligodactylus	Cret_Rajif		Cyclobatis	Bat	Fossil	Cyclo_oli	NA	NA	NA	NA	Shelf	Undul	paleobiodb.org
'ZFos Heliobatis radians AMNH P 19665.tif'	AMNH P	19665	Heliobatis radians	Heliobatis_radians	Eoc_Myliob		Heliobatis	Bat	Fossil	Helba_rad	NA	NA	NA	NA	FreshW	Undul	paleobiodb.org
'ZFos Heliobatis radians FMNH PF 2020.tif'	FMNH PF	2020	Heliobatis radians	Heliobatis_radians	Eoc_Myliob		Heliobatis	Bat	Fossil	Helba_rad	NA	NA	NA	NA	FreshW	Undul	paleobiodb.org
'ZFos Heliobatis2.JPG'	FMNH PF	12914	Heliobatis radians	Heliobatis_radians	Eoc_Myliob		Heliobatis	Bat	Fossil	Helba_rad	NA	NA	NA	NA	FreshW	Undul	paleobiodb.org
'ZFos Lessiniabatis aenigmatica MNHN FBol566.jpg'	MNHN F	Bol566	Lessiniabatis aenigmatica	Lessiniabatis_aenigmatica	Eoc_Myliob		Lessiniabatis	Bat	Fossil	Lessi_aen	NA	NA	NA	NA	Reef	Undul	paleobiodb.org
'ZFos Libanopristis hiram.JPG'	NHMUK PV	75075	Libanopristis hiram	Libanopristis_hiram	Cret_Scle		Libanopristis	Bat	Fossil	Liban_hir	NA	NA	NA	NA	Shelf	AxUnd	paleobiodb.org
'ZFos Libanopristis_hiram.jpeg'	MCSNM	V 1287	Libanopristis hiram	Libanopristis_hiram	Cret_Scle		Libanopristis	Bat	Fossil	Liban_hir	NA	NA	NA	NA	Shelf	AxUnd	paleobiodb.org
'ZFos Palaeodasybatis discus ANSP 8344.tif'	ANSP	8344	Palaeodasybatis discus	Heliobatis_radians	Eoc_Myliob		Palaeodasybatis	Bat	Fossil	Pdasy_dis	NA	NA	NA	NA	FreshW	AxUnd	paleobiodb.org
'ZFos Phorcynis catulina NMHUKP11211.jpg'	NHMUK PV P	11211 b	Phorcynis catulina	Phorcynis_catulina	J_Orec		Phorcynis	Sel	Fossil	Phorc_cat	NA	NA	NA	NA	Reef	AxUnd	paleobiodb.org
'ZFos Protospinax 20230228.jpg'	PBP-SOL-	8007	Protospinax annectans	Protospinax_annectans	J_Squat		Protospinax	Sel	Fossil	Proto_ann	NA	NA	NA	NA	Reef	AxUnd
'ZFos Pseudorhina acanthoderma Lothe DSC0131.jpg'	Sebastian		Pseudorhina acanthoderma	Pseudorhina_acanthoderma	J_Squat		Pseudorhina	Sel	Fossil	Prhin_aca	NA	NA	NA	NA	Reef	AxUnd	paleobiodb.org
'ZFos Pseudorhina acanthoderma SMNS 86214 41.jpg'	SMNS	86214 41	Pseudorhina acanthoderma	Pseudorhina_acanthoderma	J_Squat		Pseudorhina	Sel	Fossil	Prhin_aca	NA	NA	NA	NA	Reef	AxUnd	paleobiodb.org
'ZFos Pseudorhina alifera JME no_number.jpg'	JME	Specimen without number	Pseudorhina alifera	Pseudorhina_alifera	J_Squat		Pseudorhina	Sel	Fossil	Prhin_ali	NA	NA	NA	NA	Reef	AxUnd	paleobiodb.org
'ZFos Ptychotrygon NHMUK PV P 73630.jpg'	NHMUK PV P	73630	Ptychotrygon rostrispatula	Ptychotrygon_rostrispatula	Cret_Scle		Ptychotrygon	Bat	Fossil	Ptych_ros	NA	NA	NA	NA	Shelf	AxUnd
'ZFos Rhinobatos hakelensis MNHN HAK2000b.jpg'	MNHN.F.	HAK2000b	Rhinobatos hakelensis	Rhinobatus_haeckelensis	Cret_Rhino		Rhinobatos	Bat	Fossil	Rhbat_hak	NA	NA	NA	NA	Shelf	AxUnd	paleobiodb.org
'ZFos Rhinobatos hakelensis.jpg'	Sebastian		Rhinobatos hakelensis	Rhinobatus_haeckelensis	Cret_Rhino		Rhinobatos	Bat	Fossil	Rhbat_hak	NA	NA	NA	NA	Shelf	AxUnd	paleobiodb.org
'ZFos Rhinobatos maronita MNHN HAK2006.jpg'	MNHN.F.	HAK2006	Rhinobatos maronita	Rhinobatos_maronita	Cret_Rhino		Rhinobatos	Bat	Fossil	Rhbat_mar	NA	NA	NA	NA	Shelf	AxUnd	paleobiodb.org
'ZFos Rhinobatos maronita NHMUKP4012.jpg'	NHMUK PV P	4012	Rhinobatos maronita	Rhinobatos_maronita	Cret_Rhino		Rhinobatos	Bat	Fossil	Rhbat_mar	NA	NA	NA	NA	Shelf	AxUnd	paleobiodb.org
'ZFos Rhinobatos maronita NHMUKPVP495541.jpg'	NHMUK PV P	495541	Rhinobatos maronita	Rhinobatos_maronita	Cret_Rhino		Rhinobatos	Bat	Fossil	Rhbat_mar	NA	NA	NA	NA	Shelf	AxUnd	paleobiodb.org
'ZFos Rhinobatos whitfieldy NHMUKPVP63187.jpg'	NHMUK PV P	63187	Rhinobatos whitfieldy	Rhinobatos_whitfieldy	Cret_Rhino		Rhinobatos	Bat	Fossil	Rhbat_whi	NA	NA	NA	NA	Shelf	AxUnd	paleobiodb.org
'ZFos Rhinobatus latus P4014.JPG'	NHMUK PV P	4014	Rhinobatus latus	Rhinobatus_latus	Cret_Rhino		Rhinobatos	Bat	Fossil	Rhbat_lat	NA	NA	NA	NA	Shelf	AxUnd	paleobiodb.org
'ZFos Rhinobatus latus.jpg'	NHMUK PV P	49513	Rhinobatus latus	Rhinobatus_latus	Cret_Rhino		Rhinobatos	Bat	Fossil	Rhbat_lat	NA	NA	NA	NA	Shelf	AxUnd	paleobiodb.org
'ZFos Rhinobatus primatus NHM-UK PPV-OR-49517 1.jpg'	NHMUK PV OR	49517	Britobatos primarmata	Britobatos_primarmata	Cret_Rhino		Britobatos	Bat	Fossil	Brito_pri	NA	NA	NA	NA	Shelf	AxUnd	paleobiodb.org
'ZFos Rhombopterygia rajoides MNHN HDJ483.jpg'	MNHN.F.	HDJ483	Rhombopterygia rajoides	Rhombopterygia_rajoides	Cret_Rhino		Rhombopterygia	Bat	Fossil	Rhomb_raj	NA	NA	NA	NA	Shelf	AxUnd	paleobiodb.org
'ZFos Sclerorhynchus atavus NHM-UK PPV-P-4017 2.jpg'	NHMUK PV P	4017	Sclerorhynchus atavus	Sclerorhynchus_atavus	Cret_Scle		Sclerorhynchus	Bat	Fossil	Scler_ata	NA	NA	NA	NA	Shelf	AxUnd	paleobiodb.org
'ZFos Sclerorhynchus hiram SMNK Cret_Lebanon_1.JPG'	Sebastian?		Sclerorhynchus hiram	Libanopristis_hiram	Cret_Scle		Sclerorhynchus	Bat	Fossil	Scler_hir	NA	NA	NA	NA	Shelf	AxUnd	paleobiodb.org
'ZFos Sclerorhynchus hiram SMNK Cret_Lebanon_2.JPG'	Sebastian?		Sclerorhynchus hiram	Libanopristis_hiram	Cret_Scle		Sclerorhynchus	Bat	Fossil	Scler_hir	NA	NA	NA	NA	Shelf	AxUnd	paleobiodb.org
'ZFos Spathobatis bugesiacus 046NHMLBMNHP2099.jpg'	NHMUK PV P	2099	Spathobatis bugesiacus	Spathobatus	Jbatoid		Spathobatis	Bat	Fossil	Spath_bug	NA	NA	NA	NA	Reef	AxUnd
'ZFos Spathobatis bugesiacus MHNL15307.jpg'	MHNL	15307	Spathobatis bugesiacus	Spathobatus	Jbatoid		Spathobatis	Bat	Fossil	Spath_bug	NA	NA	NA	NA	Reef	AxUnd
'ZFos Stahlaraja.jpg'	UERJ-PMB P	400	Stahlraja sertanensis	Stahlraja_sertanensis	Cret_Rhino		Stahlraja	Bat	Fossil	Stahl_ser	NA	NA	NA	NA	Shelf	AxUnd	paleobiodb.org
'ZFos Titanonarke molini.jpg'	MGP-PD	26275/6	Titanonarke molini	Titanonarke_molini	Eoc_Torp		Titanonarke	Bat	Fossil	Titan_mol	NA	NA	NA	NA	Reef	AxUnd	paleobiodb.org
'Anacanthobatis folirostris UF 40141.png'	UF	40141	Springeria folirostris	Springeria_folirostris	Rajiformes	Anacanthobatidae	Springeria	Bat	Extant	Sprin_fol	425	472	448.5	LC	Deep	Undul	Fishbase
'Aptychotrema vincentiana CSIRO MUW 101.png'	CSIRO MUW	101	Aptychotrema vincentiana	Aptychotrema_vincentiana	Rhinopristiformes	Trygonorrhinidae	Aptychotrema	Bat	Extant	Aptyc_vin	0	200		LC	Shelf	AxUnd	Fishbase
'Brachaelurus waddi USNM 39998.png'	USNM	39998	Brachaelurus waddi	Brachaelurus_waddi	Orectolobiformes	Brachaeluridae	Brachaelurus	Sel	Extant	Brach_wad	0	140		LC	Reef	AxUnd	Fishbase
'Dasyatis americana CToL.png'	Chondrichthyan Tree of Life	Specimen without number	Hypanus americanus	Dasyatis_americana	Myliobatiformes	Dasyatidae	Hypanus	Bat	Extant	Hypan_ama	0	53		NT	Reef	Undul	Fishbase
'Dasyatis zugei AMNH 258174.png'	AMNH	258174	Telatrygon zugei	Dasyatis_zugei	Myliobatiformes	Dasyatidae	Telatrygon	Bat	Extant	Telat_zug	1	50		VU	Shelf	Undul	aquamaps
'Eucrossorhinus dasypogon RMNH_PISC_7411.png'	RMNH PISC	7411	Eucrossorhinus dasypogon	Eucrossorhinus_dasypogon	Orectolobiformes	Orectolobidae	Eucrossorhinus	Sel	Extant	Eucro_das	2	50		LC	Reef	AxUnd	Fishbase
'Gymnura altavela CToL.png'	Chondrichthyan Tree of Life	Specimen without number	Gymnura altavela	Gymnura_altavela	Myliobatiformes	Gymnuridae	Gymnura	Bat	Extant	Gymnu_alt	5	100	52.5	EN	Shelf	Oscil	Fishbase
'Hypnos monopterygius USNM 84374.png'	USNM	84374	Hypnos monopterygius	Hypnos_monopterygius	Torpediniformes	Hypnidae	Hypnos	Bat	Extant	Hypno_mon	0	240	120	LC	Reef	AxUnd	Fishbase
'Irolita waitii CToL.png'	Chondrichthyan Tree of Life	Specimen without number	Irolita waitii	Irolita_waitii	Rajiformes	Arhynchobatidae	Irolita	Bat	Extant	Iroli_wai	50	200		LC	Shelf	Undul	Fishbase
'Mobula munkiana SIO 85-34.png'	SIO	85-34	Mobula munkiana	Mobula_munkiana	Myliobatiformes	Mobulidae	Mobula	Bat	Extant	Mobul_mun	0	15		VU	Shelf	Oscil	Fishbase
'Narcine brasiliensis CToL.png'	Chondrichthyan Tree of Life	Specimen without number	Narcine bancroftii	Narcine_bancroftii	Torpediniformes	Narcinidae	Narcine	Bat	Extant	Narci_ban	0	35	17.5	LC	Shelf	AxUnd	Fishbase
'Narke japonica HO-208.png'	HO-	208	Narke japonica	Narke_japonica	Torpediniformes	Narkidae	Narke	Bat	Extant	Narke_jap	0	100		VU	Reef	AxUnd	Fishbase
'Neotrygon kuhlii CToL.png'	Chondrichthyan Tree of Life	Specimen without number	Neotrygon kuhlii	Neotrygon_kuhlii	Myliobatiformes	Dasyatidae	Neotrygon	Bat	Extant	Neotr_kuh	0	170	85	DD	Reef	Undul	Fishbase
'Orectolobus maculatus USNM 50725.png'	USNM	50725	Orectolobus maculatus	Orectolobus_maculatus	Orectolobiformes	Orectolobidae	Orectolobus	Sel	Extant	Orec_mac	0	248	124	LC	Reef	AxUnd	Fishbase
'Potamotrygon motoro AMNH97428.png'	AMNH	97428	Potamotrygon motoro	Potamotrygon_motoro	Myliobatiformes	Potamotrygonidae	Potamotrygon	Bat	Extant	Potam_mot					FreshW	Undul
'Pristiophorus nudipinnis_CSIRO GT 373.png'	CSIRO GT	373	Pristiophorus nudipinnis	Pristiophorus_nudipinnis	Pristiophoriformes	Pristiophoridae	Pristiophorus	Sel	Extant	Pphor_nud	37	165	101	LC	Shelf	AxUnd	Fishbase
'Pteromylaeus bovinus USNM 202763.png'	USNM	202763	Aetomylaeus bovinus	Pteromylaeus_bovinus	Myliobatiformes	Myliobatidae	Aetomylaeus	Bat	Extant	Aetom_bov	10	150		CR	Shelf	Oscil	Fishbase
'Raja eglanteria CToL.png'	Chondrichthyan Tree of Life	Specimen without number	Rostroraja eglanteria	Raja_eglanteria	Rajiformes	Rajidae	Rostroraja	Bat	Extant	Rostr_egl	0	300		LC	Shelf	Undul	Fishbase
'Rhina ancylostoma LACM 38117-38.png'	LACM	38117-38	Rhina ancylostomus	Rhina_ancylostoma	Rhinopristiformes	Rhinidae	Rhina	Bat	Extant	Rhina_anc	3	90	46.5	CR	Reef	AxUnd	Fishbase
'Rhinoptera bonasus GMBL 73.png'	GMBL	73	Rhinoptera bonasus	Rhinoptera_bonasus	Myliobatiformes	Rhinopteridae	Rhinoptera	Bat	Extant	Rhino_bon	0	22		VU	Shelf	Oscil	Fishbase
'Rhynchobatus springeri HO 180.png'	HO	180	Rhynchobatus springeri	Rhynchobatus_springeri	Rhinopristiformes	Rhinidae	Rhynchobatus	Bat	Extant	Rhync_spr	16	37	26.5	CR	Shelf	AxUnd	Fishbase
'Squatina nebulosa AMNH 258172.png'	AMNH	258172	Squatina nebulosa	Squatina_nebulosa	Squatiniformes	Squatinidae	Squatina	Sel	Extant	Squat_neb	0	200	100	EN	Shelf	AxUnd	Fishbase
'Squatina squatina RMNH_PISC_24047.png'	RMNH PISC	24047	Squatina squatina	Squatina_squatina	Squatiniformes	Squatinidae	Squatina	Sel	Extant	Squat_squ	5	150	77.5	CR	Shelf	AxUnd	Fishbase
'Squatina squatina RMNH_PISC_24270.png'	RMNH PISC	24270	Squatina squatina	Squatina_squatina	Squatiniformes	Squatinidae	Squatina	Sel	Extant	Squat_squ	5	150	77.5	CR	Shelf	AxUnd	Fishbase
'Torpedo fuscomaculata CToL.png'	Chondrichthyan Tree of Life	Specimen without number	Torpedo fuscomaculata	Torpedo_fuscomaculata	Torpediniformes	Torpedinidae	Torpedo	Bat	Extant	Torpe_fus	0	439	219.5	DD	Reef	AxUnd	Fishbase
'Urolophus aurantiacus AMNH 258305.png'	AMNH	258305	Urolophus aurantiacus	Urolophus_aurantiacus	Myliobatiformes	Urolophidae	Urolophus	Bat	Extant	Urolo_aur	70	300			Shelf	Undul	https://obis.org/taxon/283093
'Zanobatus NCat Unk.jpg'	MNHN	1989.12.91	Zanobatus schoenleinii	Zanobatus_schoenleinii	Myliobatiformes	Zanobatidae	Zanobatus	Bat	Extant	Zanob_sch	10	100	55	VU	Shelf	Undul	Fishbase
'Zanobatus schoenleinii UF 176858.png'	UF	176858	Zanobatus schoenleinii	Zanobatus_schoenleinii	Myliobatiformes	Zanobatidae	Zanobatus	Bat	Extant	Zanob_sch	10	100	55	VU	Shelf	Undul	Fishbase
'Hypnos monopterygius MCZIchS-984.png'	MCZ Ichthyology	S-984	Hypnos monopterygius	Hypnos_monopterygius	Torpediniformes	Hypnidae	Hypnos	Bat	Extant	Hypno_mon	0	240	120	LC	Reef	AxUnd	Fishbase
'Taeniura lymma TCWC_Ichthyology4463_01.png'	TCWC Ichthyology	4463 01	Taeniura lymma	Taeniura_lymma	Myliobatiformes	Dasyatidae	Taeniura	Bat	Extant	Taeni_lym	1	20	10.5	LC	Reef	Undul	Fishbase
TlalocbatusDSC05218.JPG	IGM	5853	Tlalocbatos applegatei	Tlalocbatus	Cret_Rhino	Trygonorrhinidae	Tlalocbatos	Bat	Fossil	Tlalo_app	NA	NA	NA	NA	Reef	AxUnd
